# Supplementary material for: The Semanticscience Integrated Ontology (SIO) for biomedical research and knowledge discovery
Source: J Biomed Semantics. 2014 Mar 6;5:14. doi: 10.1186/2041-1480-5-14 (PMC4015691; doi:10.1186/2041-1480-5-14)
Supplement: Supplementary file 1 — Additional file 1:The Semanticscience Integrated Ontology, v1.0. This file in the format of OWL2, the Web Ontology Language. (ZIP 98 KB) [file 13326_2013_202_MOESM1_ESM.zip]

Archive with 1 entries (1 files):
- 4697621341028154_add1.owl
