# Supplementary material for: The Semanticscience Integrated Ontology (SIO) for biomedical research and knowledge discovery
Source: J Biomed Semantics. 2014 Mar 6;5:14. doi: 10.1186/2041-1480-5-14 (PMC4015691; doi:10.1186/2041-1480-5-14)
Supplement: Supplementary file 1 — Additional file 1:The Semanticscience Integrated Ontology, v1.0. This file in the format of OWL2, the Web Ontology Language. (ZIP 98 KB) [file 13326_2013_202_MOESM1_ESM.zip › 4697621341028154_add1.owl]

<?xml version="1.0"?>


<!DOCTYPE rdf:RDF [
    <!ENTITY dc "http://purl.org/dc/terms/" >
    <!ENTITY owl "http://www.w3.org/2002/07/owl#" >
    <!ENTITY xsd "http://www.w3.org/2001/XMLSchema#" >
    <!ENTITY owl2xml "http://www.w3.org/2006/12/owl2-xml#" >
    <!ENTITY resource "http://semanticscience.org/resource/" >
    <!ENTITY rdfs "http://www.w3.org/2000/01/rdf-schema#" >
    <!ENTITY rdf "http://www.w3.org/1999/02/22-rdf-syntax-ns#" >
    <!ENTITY protege "http://protege.stanford.edu/plugins/owl/protege#" >
]>


<rdf:RDF xmlns="http://semanticscience.org/ontology/sio.owl#"
     xml:base="http://semanticscience.org/ontology/sio.owl"
     xmlns:dc="http://purl.org/dc/terms/"
     xmlns:rdfs="http://www.w3.org/2000/01/rdf-schema#"
     xmlns:protege="http://protege.stanford.edu/plugins/owl/protege#"
     xmlns:owl2xml="http://www.w3.org/2006/12/owl2-xml#"
     xmlns:resource="http://semanticscience.org/resource/"
     xmlns:owl="http://www.w3.org/2002/07/owl#"
     xmlns:xsd="http://www.w3.org/2001/XMLSchema#"
     xmlns:rdf="http://www.w3.org/1999/02/22-rdf-syntax-ns#">
    <owl:Ontology rdf:about="http://semanticscience.org/ontology/sio.owl">
        <dc:license rdf:datatype="&xsd;anyURI">http://creativecommons.org/licenses/by/3.0/</dc:license>
        <owl:versionInfo>1.0.0</owl:versionInfo>
        <dc:contributor xml:lang="en">Contributors are those that engage in discussions in the context of SIO (in alphabetical order):
christopher baker
joachim baran
jerven bolleman
alison callahan
leonid chepelev
kevin cohen
melanie courtot
geraint duck
laura furlong
luke mccarthy
jim mccusker
jose miguel cruz-toledo
robert hoehndorf
simon jupp
jin-dong kim
dana klassen
james malone
chris mungall
david osumi-sutherland
nuria queralt
alexandre riazanov
matthias samwald
robert stevens
mark wilkinson
karin verspoor
natalia villanueva-rosales</dc:contributor>
        <dc:creator xml:lang="en">Michel Dumontier</dc:creator>
        <dc:description xml:lang="en">The semanticscience integrated ontology (SIO) provides a simple, integrated ontology (types, relations) for objects, processes and their attributes.

This project provides foundational support for the Bio2RDF (http://bio2rdf.org) and SADI (http://sadiframework.org) projects. 

website: http://semanticscience.org
email: sio-ontology@googlegroups.com
mailing list: http://groups.google.com/group/sio-ontology
</dc:description>
        <dc:rights>use,share,modify,commercial;
by attribution [http://creativecommons.org/licenses/by/3.0/].</dc:rights>
        <protege:defaultLanguage>en</protege:defaultLanguage>
        <dc:title xml:lang="en">Semanticscience Integrated Ontology (SIO)</dc:title>
        <rdfs:comment xml:lang="en">general class inclusion axioms:
&apos;is part of&apos; some &apos;physical entity&apos; subClassOf &apos;is located in&apos; some &apos;physical entity&apos;

role chains:
&apos;has capability&apos; o &apos;is realized in&apos; -&gt; &apos;is participant in&apos;</rdfs:comment>
    </owl:Ontology>
    


    <!-- 
    ///////////////////////////////////////////////////////////////////////////////////////
    //
    // Annotation properties
    //
    ///////////////////////////////////////////////////////////////////////////////////////
     -->

    


    <!-- http://purl.org/dc/terms/alternativeName -->

    <owl:AnnotationProperty rdf:about="&dc;alternativeName"/>
    


    <!-- http://purl.org/dc/terms/contributor -->

    <owl:AnnotationProperty rdf:about="&dc;contributor"/>
    


    <!-- http://purl.org/dc/terms/creator -->

    <owl:AnnotationProperty rdf:about="&dc;creator"/>
    


    <!-- http://purl.org/dc/terms/description -->

    <owl:AnnotationProperty rdf:about="&dc;description"/>
    


    <!-- http://purl.org/dc/terms/license -->

    <owl:AnnotationProperty rdf:about="&dc;license"/>
    


    <!-- http://purl.org/dc/terms/rights -->

    <owl:AnnotationProperty rdf:about="&dc;rights"/>
    


    <!-- http://purl.org/dc/terms/title -->

    <owl:AnnotationProperty rdf:about="&dc;title"/>
    


    <!-- http://semanticscience.org/resource/broaderThan -->

    <owl:AnnotationProperty rdf:about="&resource;broaderThan"/>
    


    <!-- http://semanticscience.org/resource/equivalentTo -->

    <owl:AnnotationProperty rdf:about="&resource;equivalentTo"/>
    


    <!-- http://semanticscience.org/resource/example -->

    <owl:AnnotationProperty rdf:about="&resource;example"/>
    


    <!-- http://semanticscience.org/resource/hasSynonym -->

    <owl:AnnotationProperty rdf:about="&resource;hasSynonym"/>
    


    <!-- http://semanticscience.org/resource/narrowerThan -->

    <owl:AnnotationProperty rdf:about="&resource;narrowerThan"/>
    


    <!-- http://semanticscience.org/resource/seeAlso -->

    <owl:AnnotationProperty rdf:about="&resource;seeAlso"/>
    


    <!-- http://semanticscience.org/resource/similarTo -->

    <owl:AnnotationProperty rdf:about="&resource;similarTo"/>
    


    <!-- http://semanticscience.org/resource/subset -->

    <owl:AnnotationProperty rdf:about="&resource;subset"/>
    


    <!-- 
    ///////////////////////////////////////////////////////////////////////////////////////
    //
    // Object Properties
    //
    ///////////////////////////////////////////////////////////////////////////////////////
     -->

    


    <!-- http://semanticscience.org/resource/SIO_000001 -->

    <owl:ObjectProperty rdf:about="&resource;SIO_000001">
        <rdf:type rdf:resource="&owl;SymmetricProperty"/>
        <rdfs:label xml:lang="en">is related to</rdfs:label>
        <rdfs:comment>&apos;is related to&apos; is the top level relation in SIO</rdfs:comment>
        <resource:subset>relations+</resource:subset>
        <resource:subset>core</resource:subset>
        <dc:description xml:lang="en">A is related to B iff there is some relation between A and B.</dc:description>
    </owl:ObjectProperty>
    


    <!-- http://semanticscience.org/resource/SIO_000008 -->

    <owl:ObjectProperty rdf:about="&resource;SIO_000008">
        <rdfs:label xml:lang="en">has attribute</rdfs:label>
        <resource:subset>core</resource:subset>
        <dc:description xml:lang="en">has attribute is a relation that associates a entity with an attribute where an attribute is an intrinsic characteristic such as a quality, capability, disposition, function, or is an externally derived attribute determined from some descriptor (e.g. a quantity, position, label/identifier) either directly or indirectly through generalization of entities of the same type.</dc:description>
        <rdfs:subPropertyOf rdf:resource="&resource;SIO_000001"/>
    </owl:ObjectProperty>
    


    <!-- http://semanticscience.org/resource/SIO_000011 -->

    <owl:ObjectProperty rdf:about="&resource;SIO_000011">
        <rdfs:label xml:lang="en">is attribute of</rdfs:label>
        <dc:description xml:lang="en">is attribute of is a relation that associates an attribute with an entity where an attribute is an intrinsic characteristic such as a quality, capability, disposition, function, or is an externally derived attribute determined from some descriptor (e.g. a quantity, position, label/identifier) either directly or indirectly through generalization of entities of the same type.</dc:description>
        <rdfs:subPropertyOf rdf:resource="&resource;SIO_000001"/>
        <owl:inverseOf rdf:resource="&resource;SIO_000008"/>
    </owl:ObjectProperty>
    


    <!-- http://semanticscience.org/resource/SIO_000020 -->

    <owl:ObjectProperty rdf:about="&resource;SIO_000020">
        <rdfs:label xml:lang="en">denotes</rdfs:label>
        <dc:description xml:lang="en">denotes is a relation between an entity and what it is a sign or indication of, or what specifically means.</dc:description>
        <resource:example xml:lang="en">the symbol &apos;%&apos; denotes a proportion in relation to a whole.</resource:example>
        <owl:inverseOf rdf:resource="&resource;SIO_000060"/>
        <rdfs:subPropertyOf rdf:resource="&resource;SIO_000210"/>
    </owl:ObjectProperty>
    


    <!-- http://semanticscience.org/resource/SIO_000028 -->

    <owl:ObjectProperty rdf:about="&resource;SIO_000028">
        <rdf:type rdf:resource="&owl;ReflexiveProperty"/>
        <rdf:type rdf:resource="&owl;TransitiveProperty"/>
        <rdfs:label xml:lang="en">has part</rdfs:label>
        <resource:example xml:lang="en">a collection of cars has as a car as a part;a car has an engine as a part; a car has a piston as a part;</resource:example>
        <dc:description xml:lang="en">has part is a transitive, reflexive and antisymmetric relation between a whole and itself or a whole and its part.</dc:description>
        <owl:inverseOf rdf:resource="&resource;SIO_000068"/>
        <rdfs:subPropertyOf rdf:resource="&resource;SIO_000145"/>
    </owl:ObjectProperty>
    


    <!-- http://semanticscience.org/resource/SIO_000029 -->

    <owl:ObjectProperty rdf:about="&resource;SIO_000029">
        <rdfs:label xml:lang="en">is time boundary of</rdfs:label>
        <rdfs:subPropertyOf rdf:resource="&resource;SIO_000096"/>
        <rdfs:domain rdf:resource="&resource;SIO_000418"/>
    </owl:ObjectProperty>
    


    <!-- http://semanticscience.org/resource/SIO_000053 -->

    <owl:ObjectProperty rdf:about="&resource;SIO_000053">
        <rdf:type rdf:resource="&owl;AsymmetricProperty"/>
        <rdf:type rdf:resource="&owl;IrreflexiveProperty"/>
        <rdfs:label xml:lang="en">has proper part</rdfs:label>
        <resource:example xml:lang="en">a car has an engine as a proper part; a car has a piston as a proper part;</resource:example>
        <dc:description xml:lang="en">has proper part is an antisymmetric, irreflexive (normally transitive) relation between a whole and a distinct part.</dc:description>
        <rdfs:subPropertyOf rdf:resource="&resource;SIO_000028"/>
        <owl:inverseOf rdf:resource="&resource;SIO_000093"/>
    </owl:ObjectProperty>
    


    <!-- http://semanticscience.org/resource/SIO_000054 -->

    <owl:ObjectProperty rdf:about="&resource;SIO_000054">
        <rdfs:label xml:lang="en">has boundary</rdfs:label>
        <dc:description xml:lang="en">has boundary is a mereological relation between a whole and boundary located at its periphery.</dc:description>
        <resource:example xml:lang="en">the surface of an apple is a 2D boundary of the apple.</resource:example>
        <rdfs:subPropertyOf rdf:resource="&resource;SIO_000053"/>
    </owl:ObjectProperty>
    


    <!-- http://semanticscience.org/resource/SIO_000059 -->

    <owl:ObjectProperty rdf:about="&resource;SIO_000059">
        <rdf:type rdf:resource="&owl;IrreflexiveProperty"/>
        <rdfs:label xml:lang="en">has member</rdfs:label>
        <resource:example xml:lang="en">a collection of cars has as a car as a member</resource:example>
        <resource:subset>core</resource:subset>
        <dc:description xml:lang="en">has member is a mereological relation between a collection and an item.</dc:description>
        <rdfs:subPropertyOf rdf:resource="&resource;SIO_000008"/>
    </owl:ObjectProperty>
    


    <!-- http://semanticscience.org/resource/SIO_000060 -->

    <owl:ObjectProperty rdf:about="&resource;SIO_000060">
        <rdfs:label xml:lang="en">is denoted by</rdfs:label>
        <rdfs:subPropertyOf rdf:resource="&resource;SIO_000205"/>
    </owl:ObjectProperty>
    


    <!-- http://semanticscience.org/resource/SIO_000061 -->

    <owl:ObjectProperty rdf:about="&resource;SIO_000061">
        <rdf:type rdf:resource="&owl;TransitiveProperty"/>
        <rdfs:label xml:lang="en">is located in</rdfs:label>
        <resource:subset>core</resource:subset>
        <resource:equivalentTo>OBO_REL:located_in</resource:equivalentTo>
        <dc:description xml:lang="en">A is located in B iff the spatial region occupied by A is part of the spatial region occupied by B. [T][R]</dc:description>
        <resource:example xml:lang="en">A parasite in the interior of a person&apos;s intestine is located in their intestinal lumen.</resource:example>
        <owl:inverseOf rdf:resource="&resource;SIO_000145"/>
        <rdfs:subPropertyOf rdf:resource="&resource;SIO_000322"/>
    </owl:ObjectProperty>
    


    <!-- http://semanticscience.org/resource/SIO_000062 -->

    <owl:ObjectProperty rdf:about="&resource;SIO_000062">
        <rdfs:label xml:lang="en">is participant in</rdfs:label>
        <resource:example xml:lang="en">a car is a participant in a car race; glucose is a participant in glycolysis</resource:example>
        <dc:description xml:lang="en">is participant in is a relation that describes the participation of the subject in the (processual) object.</dc:description>
        <rdfs:range rdf:resource="&resource;SIO_000006"/>
        <owl:inverseOf rdf:resource="&resource;SIO_000132"/>
        <rdfs:subPropertyOf rdf:resource="&resource;SIO_000322"/>
    </owl:ObjectProperty>
    


    <!-- http://semanticscience.org/resource/SIO_000063 -->

    <owl:ObjectProperty rdf:about="&resource;SIO_000063">
        <rdfs:label xml:lang="en">is agent in</rdfs:label>
        <resource:example xml:lang="en">hexokinase is an agent in the conversion of glucose to glucose-6-phosphate</resource:example>
        <dc:description xml:lang="en">is agent in is a relation between an entity and a process, where the entity is present throughout the process, no permanent material change occurs, and is a causal participant in the process.</dc:description>
        <resource:subset xml:lang="en">sadi</resource:subset>
        <rdfs:subPropertyOf rdf:resource="&resource;SIO_000062"/>
    </owl:ObjectProperty>
    


    <!-- http://semanticscience.org/resource/SIO_000064 -->

    <owl:ObjectProperty rdf:about="&resource;SIO_000064">
        <rdfs:label xml:lang="en">is provider of</rdfs:label>
        <dc:description xml:lang="en">is provider of is a relation between a source and the entity it makes available.</dc:description>
        <rdfs:subPropertyOf rdf:resource="&resource;SIO_000219"/>
    </owl:ObjectProperty>
    


    <!-- http://semanticscience.org/resource/SIO_000066 -->

    <owl:ObjectProperty rdf:about="&resource;SIO_000066">
        <rdfs:label xml:lang="en">has provider</rdfs:label>
        <resource:equivalentTo>dc:source</resource:equivalentTo>
        <dc:description xml:lang="en">is provided by is a relation between an entity and the entity that provides it.</dc:description>
        <owl:inverseOf rdf:resource="&resource;SIO_000064"/>
        <rdfs:subPropertyOf rdf:resource="&resource;SIO_000253"/>
    </owl:ObjectProperty>
    


    <!-- http://semanticscience.org/resource/SIO_000068 -->

    <owl:ObjectProperty rdf:about="&resource;SIO_000068">
        <rdf:type rdf:resource="&owl;ReflexiveProperty"/>
        <rdf:type rdf:resource="&owl;TransitiveProperty"/>
        <rdfs:label xml:lang="en">is part of</rdfs:label>
        <resource:equivalentTo>OBO_REL:part_of</resource:equivalentTo>
        <resource:subset>core</resource:subset>
        <dc:description xml:lang="en">is part of is a transitive, reflexive and anti-symmetric mereological relation between a whole and itself or a part and its whole.</dc:description>
        <rdfs:subPropertyOf rdf:resource="&resource;SIO_000061"/>
    </owl:ObjectProperty>
    


    <!-- http://semanticscience.org/resource/SIO_000093 -->

    <owl:ObjectProperty rdf:about="&resource;SIO_000093">
        <rdf:type rdf:resource="&owl;AsymmetricProperty"/>
        <rdf:type rdf:resource="&owl;IrreflexiveProperty"/>
        <rdfs:label xml:lang="en">is proper part of</rdfs:label>
        <resource:subset>core</resource:subset>
        <resource:equivalentTo>OBO_REL:proper_part_of</resource:equivalentTo>
        <dc:description xml:lang="en">is proper part of is an asymmetric, irreflexive (normally transitive) relation between a part and its distinct whole.</dc:description>
        <rdfs:subPropertyOf rdf:resource="&resource;SIO_000068"/>
    </owl:ObjectProperty>
    


    <!-- http://semanticscience.org/resource/SIO_000095 -->

    <owl:ObjectProperty rdf:about="&resource;SIO_000095">
        <rdfs:label xml:lang="en">is member of</rdfs:label>
        <dc:description xml:lang="en">is member of is a mereological relation between a item and a collection.</dc:description>
        <rdfs:subPropertyOf rdf:resource="&resource;SIO_000011"/>
        <owl:inverseOf rdf:resource="&resource;SIO_000059"/>
    </owl:ObjectProperty>
    


    <!-- http://semanticscience.org/resource/SIO_000096 -->

    <owl:ObjectProperty rdf:about="&resource;SIO_000096">
        <rdfs:label xml:lang="en">is boundary of</rdfs:label>
        <dc:description xml:lang="en">is boundary of is a mereological relation between a boundary located at the periphery of a whole.</dc:description>
        <owl:inverseOf rdf:resource="&resource;SIO_000054"/>
        <rdfs:subPropertyOf rdf:resource="&resource;SIO_000093"/>
    </owl:ObjectProperty>
    


    <!-- http://semanticscience.org/resource/SIO_000128 -->

    <owl:ObjectProperty rdf:about="&resource;SIO_000128">
        <rdf:type rdf:resource="&owl;TransitiveProperty"/>
        <rdfs:label xml:lang="en">is contained in</rdfs:label>
        <dc:description xml:lang="en">A is contained in B iff the spatial region occupied by A is part of the spatial region occupied by B and A is not part of B. [T]</dc:description>
        <resource:equivalentTo>OBO_REL:contained_in</resource:equivalentTo>
        <resource:subset>core</resource:subset>
        <rdfs:subPropertyOf rdf:resource="&resource;SIO_000061"/>
        <owl:inverseOf rdf:resource="&resource;SIO_000202"/>
    </owl:ObjectProperty>
    


    <!-- http://semanticscience.org/resource/SIO_000132 -->

    <owl:ObjectProperty rdf:about="&resource;SIO_000132">
        <rdfs:label xml:lang="en">has participant</rdfs:label>
        <resource:subset>core</resource:subset>
        <resource:equivalentTo>OBO_REL:has_participant</resource:equivalentTo>
        <dc:description xml:lang="en">has participant is a relation that describes the participation of the object in the (processual) subject.</dc:description>
        <rdfs:domain rdf:resource="&resource;SIO_000006"/>
        <rdfs:subPropertyOf rdf:resource="&resource;SIO_000322"/>
    </owl:ObjectProperty>
    


    <!-- http://semanticscience.org/resource/SIO_000139 -->

    <owl:ObjectProperty rdf:about="&resource;SIO_000139">
        <rdfs:label xml:lang="en">has agent</rdfs:label>
        <resource:subset>core</resource:subset>
        <resource:equivalentTo>OBO_REL:has_agent</resource:equivalentTo>
        <dc:description xml:lang="en">has agent is a relation between a process and an entity, where the entity is present throughout the process and is a causal participant in the process.</dc:description>
        <resource:subset xml:lang="en">sadi</resource:subset>
        <owl:inverseOf rdf:resource="&resource;SIO_000063"/>
        <rdfs:subPropertyOf rdf:resource="&resource;SIO_000132"/>
    </owl:ObjectProperty>
    


    <!-- http://semanticscience.org/resource/SIO_000145 -->

    <owl:ObjectProperty rdf:about="&resource;SIO_000145">
        <rdf:type rdf:resource="&owl;TransitiveProperty"/>
        <rdfs:label xml:lang="en">is location of</rdfs:label>
        <dc:description xml:lang="en">A is location of B iff the spatial region occupied by A has the spatial region occupied by B as a part. [T][R]</dc:description>
        <resource:subset>nlp+</resource:subset>
        <rdfs:subPropertyOf rdf:resource="&resource;SIO_000322"/>
    </owl:ObjectProperty>
    


    <!-- http://semanticscience.org/resource/SIO_000202 -->

    <owl:ObjectProperty rdf:about="&resource;SIO_000202">
        <rdf:type rdf:resource="&owl;TransitiveProperty"/>
        <rdfs:label xml:lang="en">contains</rdfs:label>
        <dc:description xml:lang="en">A contains B iff the spatial region occupied by A has the spatial region occupied by B as a part, and B is not part of A. [T]</dc:description>
        <rdfs:subPropertyOf rdf:resource="&resource;SIO_000145"/>
    </owl:ObjectProperty>
    


    <!-- http://semanticscience.org/resource/SIO_000203 -->

    <owl:ObjectProperty rdf:about="&resource;SIO_000203">
        <rdf:type rdf:resource="&owl;SymmetricProperty"/>
        <rdf:type rdf:resource="&owl;TransitiveProperty"/>
        <rdfs:label xml:lang="en">is connected to</rdfs:label>
        <dc:description xml:lang="en">A is connected to B iff there exists a fiat, material or temporal path between A and B. [S][T]</dc:description>
        <resource:subset>nlp</resource:subset>
        <resource:subset>core</resource:subset>
        <rdfs:subPropertyOf rdf:resource="&resource;SIO_000322"/>
    </owl:ObjectProperty>
    


    <!-- http://semanticscience.org/resource/SIO_000204 -->

    <owl:ObjectProperty rdf:about="&resource;SIO_000204">
        <rdf:type rdf:resource="&owl;SymmetricProperty"/>
        <rdfs:label xml:lang="en">is adjacent to</rdfs:label>
        <dc:description xml:lang="en">A is adjacent to B iff there is a small, but non-zero distance between A and B</dc:description>
        <resource:subset>nlp</resource:subset>
        <resource:equivalentTo>OBO_REL:adjacent_to</resource:equivalentTo>
        <resource:subset>core</resource:subset>
        <rdfs:subPropertyOf rdf:resource="&resource;SIO_000322"/>
    </owl:ObjectProperty>
    


    <!-- http://semanticscience.org/resource/SIO_000205 -->

    <owl:ObjectProperty rdf:about="&resource;SIO_000205">
        <rdfs:label xml:lang="en">is represented by</rdfs:label>
        <dc:description xml:lang="en">is represented by: a relation between an entity and some symbol.</dc:description>
        <owl:inverseOf rdf:resource="&resource;SIO_000210"/>
        <rdfs:subPropertyOf rdf:resource="&resource;SIO_000212"/>
    </owl:ObjectProperty>
    


    <!-- http://semanticscience.org/resource/SIO_000206 -->

    <owl:ObjectProperty rdf:about="&resource;SIO_000206">
        <rdfs:label xml:lang="en">is supported by</rdfs:label>
        <dc:description xml:lang="en">is supported by is a relation between a proposition and something that supports the truth of the assertion.</dc:description>
        <owl:inverseOf rdf:resource="&resource;SIO_000208"/>
        <rdfs:subPropertyOf rdf:resource="&resource;SIO_000772"/>
    </owl:ObjectProperty>
    


    <!-- http://semanticscience.org/resource/SIO_000207 -->

    <owl:ObjectProperty rdf:about="&resource;SIO_000207">
        <rdfs:label xml:lang="en">is disputed by</rdfs:label>
        <dc:description xml:lang="en">has disputing evidence is a relation between a proposition and something that disputes (does not directly support) the truth of the assertion.</dc:description>
        <owl:inverseOf rdf:resource="&resource;SIO_000209"/>
        <rdfs:subPropertyOf rdf:resource="&resource;SIO_000772"/>
    </owl:ObjectProperty>
    


    <!-- http://semanticscience.org/resource/SIO_000208 -->

    <owl:ObjectProperty rdf:about="&resource;SIO_000208">
        <rdfs:label xml:lang="en">is supporting evidence for</rdfs:label>
        <rdfs:subPropertyOf rdf:resource="&resource;SIO_000773"/>
    </owl:ObjectProperty>
    


    <!-- http://semanticscience.org/resource/SIO_000209 -->

    <owl:ObjectProperty rdf:about="&resource;SIO_000209">
        <rdfs:label xml:lang="en">is disputing evidence for</rdfs:label>
        <rdfs:subPropertyOf rdf:resource="&resource;SIO_000773"/>
    </owl:ObjectProperty>
    


    <!-- http://semanticscience.org/resource/SIO_000210 -->

    <owl:ObjectProperty rdf:about="&resource;SIO_000210">
        <rdfs:label xml:lang="en">represents</rdfs:label>
        <dc:description xml:lang="en">a represents b when a serves as a sign, symbol or model of b.</dc:description>
        <resource:subset>core</resource:subset>
        <rdfs:subPropertyOf rdf:resource="&resource;SIO_000628"/>
    </owl:ObjectProperty>
    


    <!-- http://semanticscience.org/resource/SIO_000211 -->

    <owl:ObjectProperty rdf:about="&resource;SIO_000211">
        <rdf:type rdf:resource="&owl;TransitiveProperty"/>
        <rdfs:label xml:lang="en">is positionally after</rdfs:label>
        <dc:description xml:lang="en">is positionally after is a relation between entities placed on a dimensional axis in which the projection of the position of the first entity is numerically greater than the projection of the position of the second entity.</dc:description>
        <rdfs:subPropertyOf rdf:resource="&resource;SIO_000203"/>
    </owl:ObjectProperty>
    


    <!-- http://semanticscience.org/resource/SIO_000212 -->

    <owl:ObjectProperty rdf:about="&resource;SIO_000212">
        <rdfs:label xml:lang="en">is referred to by</rdfs:label>
        <dc:description xml:lang="en">A is referred to by B iff B is an informational entity that makes reference to A.</dc:description>
        <rdfs:subPropertyOf rdf:resource="&resource;SIO_000001"/>
    </owl:ObjectProperty>
    


    <!-- http://semanticscience.org/resource/SIO_000213 -->

    <owl:ObjectProperty rdf:about="&resource;SIO_000213">
        <rdfs:label xml:lang="en">has concretization</rdfs:label>
        <dc:description xml:lang="en">A has concretization B iff A is an informational entity and B is the a quality of some material entity.</dc:description>
        <rdfs:subPropertyOf rdf:resource="&resource;SIO_000425"/>
    </owl:ObjectProperty>
    


    <!-- http://semanticscience.org/resource/SIO_000214 -->

    <owl:ObjectProperty rdf:about="&resource;SIO_000214">
        <rdfs:label xml:lang="en">is concretization of</rdfs:label>
        <dc:description xml:lang="en">A is concretization of B iff A is a quality of a material entity and B is an informational entity.</dc:description>
        <owl:inverseOf rdf:resource="&resource;SIO_000213"/>
        <rdfs:subPropertyOf rdf:resource="&resource;SIO_000425"/>
    </owl:ObjectProperty>
    


    <!-- http://semanticscience.org/resource/SIO_000215 -->

    <owl:ObjectProperty rdf:about="&resource;SIO_000215">
        <rdfs:label xml:lang="en">is measurement value of</rdfs:label>
        <dc:description xml:lang="en">is measurement value of is a relation between a value and the entity that it is a measurement of.</dc:description>
        <rdfs:subPropertyOf rdf:resource="&resource;SIO_000011"/>
        <rdfs:domain rdf:resource="&resource;SIO_000070"/>
    </owl:ObjectProperty>
    


    <!-- http://semanticscience.org/resource/SIO_000216 -->

    <owl:ObjectProperty rdf:about="&resource;SIO_000216">
        <rdfs:label xml:lang="en">has measurement value</rdfs:label>
        <resource:subset>core</resource:subset>
        <dc:description xml:lang="en">has measurement value is a relation between a quality/realizable and a measurement value.</dc:description>
        <rdfs:subPropertyOf rdf:resource="&resource;SIO_000008"/>
        <rdfs:range rdf:resource="&resource;SIO_000070"/>
        <owl:inverseOf rdf:resource="&resource;SIO_000215"/>
    </owl:ObjectProperty>
    


    <!-- http://semanticscience.org/resource/SIO_000217 -->

    <owl:ObjectProperty rdf:about="&resource;SIO_000217">
        <rdf:type rdf:resource="&owl;InverseFunctionalProperty"/>
        <rdfs:label xml:lang="en">has quality</rdfs:label>
        <dc:description xml:lang="en">has quality is a relation between an entity and the quality that it bears.</dc:description>
        <rdfs:range rdf:resource="&resource;SIO_000005"/>
        <rdfs:subPropertyOf rdf:resource="&resource;SIO_000223"/>
    </owl:ObjectProperty>
    


    <!-- http://semanticscience.org/resource/SIO_000218 -->

    <owl:ObjectProperty rdf:about="&resource;SIO_000218">
        <rdfs:label xml:lang="en">is quality of</rdfs:label>
        <dc:description xml:lang="en">is quality of is a relation between a quality and the entity that it is a property of.</dc:description>
        <rdfs:domain rdf:resource="&resource;SIO_000005"/>
        <owl:inverseOf rdf:resource="&resource;SIO_000217"/>
        <rdfs:subPropertyOf rdf:resource="&resource;SIO_000224"/>
    </owl:ObjectProperty>
    


    <!-- http://semanticscience.org/resource/SIO_000219 -->

    <owl:ObjectProperty rdf:about="&resource;SIO_000219">
        <rdfs:label xml:lang="en">is source of</rdfs:label>
        <dc:description xml:lang="en">is source of is a relation between a source of information about some entity.</dc:description>
        <rdfs:subPropertyOf rdf:resource="&resource;SIO_000011"/>
    </owl:ObjectProperty>
    


    <!-- http://semanticscience.org/resource/SIO_000221 -->

    <owl:ObjectProperty rdf:about="&resource;SIO_000221">
        <rdf:type rdf:resource="&owl;FunctionalProperty"/>
        <rdfs:label xml:lang="en">has unit</rdfs:label>
        <resource:subset>core</resource:subset>
        <dc:description xml:lang="en">has unit is a relation between a quantity and the unit it is a multiple of.</dc:description>
        <rdfs:subPropertyOf rdf:resource="&resource;SIO_000008"/>
        <rdfs:range rdf:resource="&resource;SIO_000074"/>
        <owl:inverseOf rdf:resource="&resource;SIO_000222"/>
    </owl:ObjectProperty>
    


    <!-- http://semanticscience.org/resource/SIO_000222 -->

    <owl:ObjectProperty rdf:about="&resource;SIO_000222">
        <rdfs:label xml:lang="en">is unit of</rdfs:label>
        <dc:description xml:lang="en">is unit of is a relation between a unit and a quantity that it is a multiple of.</dc:description>
        <rdfs:subPropertyOf rdf:resource="&resource;SIO_000011"/>
        <rdfs:domain rdf:resource="&resource;SIO_000074"/>
    </owl:ObjectProperty>
    


    <!-- http://semanticscience.org/resource/SIO_000223 -->

    <owl:ObjectProperty rdf:about="&resource;SIO_000223">
        <rdf:type rdf:resource="&owl;InverseFunctionalProperty"/>
        <rdfs:label xml:lang="en">has property</rdfs:label>
        <dc:description xml:lang="en">has property is a relation between an entity and the quality, capability or role that it and it alone bears.</dc:description>
        <resource:example xml:lang="en">michel&apos;s hair has the quality of being brown in colour.</resource:example>
        <rdfs:subPropertyOf rdf:resource="&resource;SIO_000008"/>
        <owl:inverseOf rdf:resource="&resource;SIO_000224"/>
    </owl:ObjectProperty>
    


    <!-- http://semanticscience.org/resource/SIO_000224 -->

    <owl:ObjectProperty rdf:about="&resource;SIO_000224">
        <rdf:type rdf:resource="&owl;FunctionalProperty"/>
        <rdfs:label xml:lang="en">is property of</rdfs:label>
        <dc:description xml:lang="en">is property of is a relation betweena  quality, capability or role and the entity that it and it alone bears.</dc:description>
        <rdfs:subPropertyOf rdf:resource="&resource;SIO_000011"/>
    </owl:ObjectProperty>
    


    <!-- http://semanticscience.org/resource/SIO_000225 -->

    <owl:ObjectProperty rdf:about="&resource;SIO_000225">
        <rdf:type rdf:resource="&owl;InverseFunctionalProperty"/>
        <rdfs:label xml:lang="en">has function</rdfs:label>
        <dc:description xml:lang="en">has function is the relation between an entity and a function that is ascribed to it.</dc:description>
        <rdfs:range rdf:resource="&resource;SIO_000017"/>
        <owl:inverseOf rdf:resource="&resource;SIO_000226"/>
        <rdfs:subPropertyOf rdf:resource="&resource;SIO_000235"/>
    </owl:ObjectProperty>
    


    <!-- http://semanticscience.org/resource/SIO_000226 -->

    <owl:ObjectProperty rdf:about="&resource;SIO_000226">
        <rdf:type rdf:resource="&owl;FunctionalProperty"/>
        <rdfs:label xml:lang="en">is function of</rdfs:label>
        <dc:description xml:lang="en">is function of is a relation between a function and an entity that it is a property of.</dc:description>
        <rdfs:domain rdf:resource="&resource;SIO_000017"/>
        <rdfs:subPropertyOf rdf:resource="&resource;SIO_000236"/>
    </owl:ObjectProperty>
    


    <!-- http://semanticscience.org/resource/SIO_000227 -->

    <owl:ObjectProperty rdf:about="&resource;SIO_000227">
        <rdf:type rdf:resource="&owl;FunctionalProperty"/>
        <rdfs:label xml:lang="en">is role of</rdfs:label>
        <dc:description xml:lang="en">is role of is a relation between a role and the entity that it is a property of.</dc:description>
        <rdfs:domain rdf:resource="&resource;SIO_000016"/>
        <owl:inverseOf rdf:resource="&resource;SIO_000228"/>
        <rdfs:subPropertyOf rdf:resource="&resource;SIO_000643"/>
    </owl:ObjectProperty>
    


    <!-- http://semanticscience.org/resource/SIO_000228 -->

    <owl:ObjectProperty rdf:about="&resource;SIO_000228">
        <rdf:type rdf:resource="&owl;InverseFunctionalProperty"/>
        <rdfs:label xml:lang="en">has role</rdfs:label>
        <dc:description xml:lang="en">has role is a relation between an entity and a role that it bears.</dc:description>
        <rdfs:range rdf:resource="&resource;SIO_000016"/>
        <rdfs:subPropertyOf rdf:resource="&resource;SIO_000644"/>
    </owl:ObjectProperty>
    


    <!-- http://semanticscience.org/resource/SIO_000229 -->

    <owl:ObjectProperty rdf:about="&resource;SIO_000229">
        <rdfs:label xml:lang="en">has output</rdfs:label>
        <resource:subset>core</resource:subset>
        <dc:description xml:lang="en">has output is a relation between an process and an entity, where the entity is present at the end of the process.</dc:description>
        <resource:subset xml:lang="en">sadi</resource:subset>
        <rdfs:subPropertyOf rdf:resource="&resource;SIO_000132"/>
        <owl:inverseOf rdf:resource="&resource;SIO_000232"/>
    </owl:ObjectProperty>
    


    <!-- http://semanticscience.org/resource/SIO_000230 -->

    <owl:ObjectProperty rdf:about="&resource;SIO_000230">
        <rdfs:label xml:lang="en">has input</rdfs:label>
        <resource:subset>core</resource:subset>
        <dc:description xml:lang="en">has input is a relation between a process and an entity, where the entity is present at the beginning of the process.</dc:description>
        <resource:subset xml:lang="en">sadi</resource:subset>
        <rdfs:subPropertyOf rdf:resource="&resource;SIO_000132"/>
    </owl:ObjectProperty>
    


    <!-- http://semanticscience.org/resource/SIO_000231 -->

    <owl:ObjectProperty rdf:about="&resource;SIO_000231">
        <rdfs:label xml:lang="en">is input in</rdfs:label>
        <resource:example xml:lang="en">glucose and ATP are inputs in the hexokinase-mediated conversion of glucose to glucose-6-phosphate.</resource:example>
        <dc:description xml:lang="en">is input in is a relation between an entity and a process, where the entity is present at the beginning of the process.</dc:description>
        <resource:subset xml:lang="en">sadi</resource:subset>
        <rdfs:subPropertyOf rdf:resource="&resource;SIO_000062"/>
        <owl:inverseOf rdf:resource="&resource;SIO_000230"/>
    </owl:ObjectProperty>
    


    <!-- http://semanticscience.org/resource/SIO_000232 -->

    <owl:ObjectProperty rdf:about="&resource;SIO_000232">
        <rdfs:label xml:lang="en">is output of</rdfs:label>
        <resource:example xml:lang="en">glucose-6-phosphate and ADP are outputs in the hexokinase-mediated conversion of glucose to glucose-6-phosphate.</resource:example>
        <dc:description xml:lang="en">is output of is a relation between an entity and a process, where the entity is present at the end of the process.</dc:description>
        <resource:subset xml:lang="en">sadi</resource:subset>
        <rdfs:subPropertyOf rdf:resource="&resource;SIO_000062"/>
    </owl:ObjectProperty>
    


    <!-- http://semanticscience.org/resource/SIO_000233 -->

    <owl:ObjectProperty rdf:about="&resource;SIO_000233">
        <rdfs:label xml:lang="en">is implementation of</rdfs:label>
        <dc:description xml:lang="en">is implementation of is a relation between an information entity and a specification that it conforms to.</dc:description>
        <rdfs:subPropertyOf rdf:resource="&resource;SIO_000011"/>
        <owl:inverseOf rdf:resource="&resource;SIO_000234"/>
    </owl:ObjectProperty>
    


    <!-- http://semanticscience.org/resource/SIO_000234 -->

    <owl:ObjectProperty rdf:about="&resource;SIO_000234">
        <rdfs:label xml:lang="en">has implementation</rdfs:label>
        <dc:description xml:lang="en">has implementation is a relation between a specification and an implementation that conforms to it.</dc:description>
        <rdfs:subPropertyOf rdf:resource="&resource;SIO_000008"/>
    </owl:ObjectProperty>
    


    <!-- http://semanticscience.org/resource/SIO_000235 -->

    <owl:ObjectProperty rdf:about="&resource;SIO_000235">
        <rdf:type rdf:resource="&owl;InverseFunctionalProperty"/>
        <rdfs:label xml:lang="en">has disposition</rdfs:label>
        <dc:description xml:lang="en">has disposition is the relation between an entity and a disposition that it bears.</dc:description>
        <rdfs:range rdf:resource="&resource;SIO_000014"/>
        <owl:inverseOf rdf:resource="&resource;SIO_000236"/>
        <rdfs:subPropertyOf rdf:resource="&resource;SIO_000586"/>
    </owl:ObjectProperty>
    


    <!-- http://semanticscience.org/resource/SIO_000236 -->

    <owl:ObjectProperty rdf:about="&resource;SIO_000236">
        <rdf:type rdf:resource="&owl;FunctionalProperty"/>
        <rdfs:label xml:lang="en">is disposition of</rdfs:label>
        <dc:description xml:lang="en">is disposition of is a relation between a disposition and the entity that it is a property of.</dc:description>
        <rdfs:domain rdf:resource="&resource;SIO_000014"/>
        <rdfs:subPropertyOf rdf:resource="&resource;SIO_000646"/>
    </owl:ObjectProperty>
    


    <!-- http://semanticscience.org/resource/SIO_000240 -->

    <owl:ObjectProperty rdf:about="&resource;SIO_000240">
        <rdf:type rdf:resource="&owl;TransitiveProperty"/>
        <rdfs:label xml:lang="en">is positionally before</rdfs:label>
        <dc:description xml:lang="en">is positionally before is a relation between entities placed on a dimensional axis in which the projection of the position of the first entity is numerically less than the projection of the position of the second entity.</dc:description>
        <rdfs:subPropertyOf rdf:resource="&resource;SIO_000203"/>
        <owl:inverseOf rdf:resource="&resource;SIO_000211"/>
    </owl:ObjectProperty>
    


    <!-- http://semanticscience.org/resource/SIO_000241 -->

    <owl:ObjectProperty rdf:about="&resource;SIO_000241">
        <rdf:type rdf:resource="&owl;FunctionalProperty"/>
        <rdfs:label xml:lang="en">is directly after</rdfs:label>
        <dc:description xml:lang="en">is directly after is a relation between entities placed on a dimensional axis in which the projection of the position of the first entity is numerically greater than the projection of the position of the second entity, and the entities are adjacent to one another.</dc:description>
        <rdfs:subPropertyOf rdf:resource="&resource;SIO_000211"/>
        <rdfs:subPropertyOf rdf:resource="&resource;SIO_000652"/>
    </owl:ObjectProperty>
    


    <!-- http://semanticscience.org/resource/SIO_000242 -->

    <owl:ObjectProperty rdf:about="&resource;SIO_000242">
        <rdf:type rdf:resource="&owl;FunctionalProperty"/>
        <rdfs:label xml:lang="en">is directly before</rdfs:label>
        <dc:description xml:lang="en">is directly before is a relation between entities placed on a dimensional axis in which the projection of the position of the first entity is numerically less than the projection of the position of the second entity, and the entities are adjacent to one another.</dc:description>
        <rdfs:subPropertyOf rdf:resource="&resource;SIO_000240"/>
        <owl:inverseOf rdf:resource="&resource;SIO_000241"/>
        <rdfs:subPropertyOf rdf:resource="&resource;SIO_000652"/>
    </owl:ObjectProperty>
    


    <!-- http://semanticscience.org/resource/SIO_000243 -->

    <owl:ObjectProperty rdf:about="&resource;SIO_000243">
        <rdf:type rdf:resource="&owl;SymmetricProperty"/>
        <rdf:type rdf:resource="&owl;TransitiveProperty"/>
        <rdfs:label xml:lang="en">is causally related with</rdfs:label>
        <resource:subset>core</resource:subset>
        <dc:description xml:lang="en">A transitive, symmetric, temporal relation in which one entity is causally related with another non-identical entity.</dc:description>
        <rdfs:subPropertyOf rdf:resource="&resource;SIO_000322"/>
    </owl:ObjectProperty>
    


    <!-- http://semanticscience.org/resource/SIO_000244 -->

    <owl:ObjectProperty rdf:about="&resource;SIO_000244">
        <rdf:type rdf:resource="&owl;TransitiveProperty"/>
        <rdfs:label xml:lang="en">is derived from</rdfs:label>
        <dc:description xml:lang="en">A transitive temporal relation in which one entity was materially formed from another non-identical entity.</dc:description>
        <resource:subset>core</resource:subset>
        <resource:equivalentTo>OBO_REL:derives_from</resource:equivalentTo>
        <rdfs:subPropertyOf rdf:resource="&resource;SIO_000352"/>
    </owl:ObjectProperty>
    


    <!-- http://semanticscience.org/resource/SIO_000245 -->

    <owl:ObjectProperty rdf:about="&resource;SIO_000245">
        <rdf:type rdf:resource="&owl;TransitiveProperty"/>
        <rdfs:label xml:lang="en">derives into</rdfs:label>
        <dc:description xml:lang="en">a derives to b if and only if a or some part thereof is consumed in the formation of b.</dc:description>
        <owl:inverseOf rdf:resource="&resource;SIO_000244"/>
        <rdfs:subPropertyOf rdf:resource="&resource;SIO_000294"/>
        <rdfs:domain rdf:resource="&resource;SIO_000776"/>
        <rdfs:range rdf:resource="&resource;SIO_000776"/>
    </owl:ObjectProperty>
    


    <!-- http://semanticscience.org/resource/SIO_000246 -->

    <owl:ObjectProperty rdf:about="&resource;SIO_000246">
        <rdfs:label xml:lang="en">immediately derives into</rdfs:label>
        <dc:description xml:lang="en">a immediately derives into b if and only if a or some significant part thereof is consumed in the formation of b and there are no identifiable intermediate entities between a and b.</dc:description>
        <rdfs:subPropertyOf rdf:resource="&resource;SIO_000245"/>
        <owl:inverseOf rdf:resource="&resource;SIO_000247"/>
    </owl:ObjectProperty>
    


    <!-- http://semanticscience.org/resource/SIO_000247 -->

    <owl:ObjectProperty rdf:about="&resource;SIO_000247">
        <rdfs:label xml:lang="en">is immediately derived from</rdfs:label>
        <dc:description xml:lang="en">A non-transitive temporal relation in which one entity is immediately derived from a non-identical entity such that there are no intermediate entities between them.</dc:description>
        <rdfs:subPropertyOf rdf:resource="&resource;SIO_000244"/>
    </owl:ObjectProperty>
    


    <!-- http://semanticscience.org/resource/SIO_000248 -->

    <owl:ObjectProperty rdf:about="&resource;SIO_000248">
        <rdf:type rdf:resource="&owl;TransitiveProperty"/>
        <rdfs:label xml:lang="en">precedes</rdfs:label>
        <dc:description xml:lang="en">A transitive, temporal relation in which one process precedes (has occured earlier than) another process.</dc:description>
        <resource:subset>core</resource:subset>
        <rdfs:subPropertyOf rdf:resource="&resource;SIO_000352"/>
    </owl:ObjectProperty>
    


    <!-- http://semanticscience.org/resource/SIO_000249 -->

    <owl:ObjectProperty rdf:about="&resource;SIO_000249">
        <rdf:type rdf:resource="&owl;TransitiveProperty"/>
        <rdfs:label xml:lang="en">is preceded by</rdfs:label>
        <resource:equivalentTo>OBO_REL:preceded_by</resource:equivalentTo>
        <owl:inverseOf rdf:resource="&resource;SIO_000248"/>
        <rdfs:subPropertyOf rdf:resource="&resource;SIO_000294"/>
    </owl:ObjectProperty>
    


    <!-- http://semanticscience.org/resource/SIO_000250 -->

    <owl:ObjectProperty rdf:about="&resource;SIO_000250">
        <rdfs:label xml:lang="en">immediately precedes</rdfs:label>
        <dc:description xml:lang="en">A non-transitive temporal relation in which one process immediately precedes another process, such that there is no interval of time between the two processes.</dc:description>
        <rdfs:subPropertyOf rdf:resource="&resource;SIO_000248"/>
    </owl:ObjectProperty>
    


    <!-- http://semanticscience.org/resource/SIO_000251 -->

    <owl:ObjectProperty rdf:about="&resource;SIO_000251">
        <rdfs:label xml:lang="en">is immediately preceded by</rdfs:label>
        <dc:description xml:lang="en">A non-transitive temporal relation in which one process is immediately preceded by another process, such that there is no interval of time between the two processes.</dc:description>
        <rdfs:subPropertyOf rdf:resource="&resource;SIO_000249"/>
        <owl:inverseOf rdf:resource="&resource;SIO_000250"/>
    </owl:ObjectProperty>
    


    <!-- http://semanticscience.org/resource/SIO_000252 -->

    <owl:ObjectProperty rdf:about="&resource;SIO_000252">
        <rdfs:label xml:lang="en">is referenced by</rdfs:label>
        <dc:description xml:lang="en">is reference for is a relation between a document that provides information about an entity.</dc:description>
        <rdfs:subPropertyOf rdf:resource="&resource;SIO_000212"/>
        <owl:inverseOf rdf:resource="&resource;SIO_000631"/>
    </owl:ObjectProperty>
    


    <!-- http://semanticscience.org/resource/SIO_000253 -->

    <owl:ObjectProperty rdf:about="&resource;SIO_000253">
        <rdfs:label xml:lang="en">has source</rdfs:label>
        <dc:description xml:lang="en">has source is a relation between an entity and some source of information.</dc:description>
        <rdfs:subPropertyOf rdf:resource="&resource;SIO_000008"/>
        <owl:inverseOf rdf:resource="&resource;SIO_000219"/>
    </owl:ObjectProperty>
    


    <!-- http://semanticscience.org/resource/SIO_000254 -->

    <owl:ObjectProperty rdf:about="&resource;SIO_000254">
        <rdfs:label xml:lang="en">is annotation of</rdfs:label>
        <dc:description xml:lang="en">is annotation of is a relation between some textual entity and the entity that it annotates.</dc:description>
        <rdfs:subPropertyOf rdf:resource="&resource;SIO_000011"/>
        <rdfs:domain rdf:resource="&resource;SIO_000078"/>
    </owl:ObjectProperty>
    


    <!-- http://semanticscience.org/resource/SIO_000255 -->

    <owl:ObjectProperty rdf:about="&resource;SIO_000255">
        <rdfs:label xml:lang="en">has annotation</rdfs:label>
        <resource:example xml:lang="en">document x is annotated with the keywords &apos;ontology&apos;,&apos;semantic web&apos;</resource:example>
        <dc:description xml:lang="en">has annotation is a relation between an entity and some textual anntotation.</dc:description>
        <resource:hasSynonym xml:lang="en">is annotated with</resource:hasSynonym>
        <resource:hasSynonym xml:lang="en">was annotated with</resource:hasSynonym>
        <rdfs:subPropertyOf rdf:resource="&resource;SIO_000008"/>
        <rdfs:range rdf:resource="&resource;SIO_000078"/>
        <owl:inverseOf rdf:resource="&resource;SIO_000254"/>
    </owl:ObjectProperty>
    


    <!-- http://semanticscience.org/resource/SIO_000272 -->

    <owl:ObjectProperty rdf:about="&resource;SIO_000272">
        <rdf:type rdf:resource="&owl;SymmetricProperty"/>
        <rdf:type rdf:resource="&owl;TransitiveProperty"/>
        <rdfs:label xml:lang="en">is variant of</rdfs:label>
        <resource:subset>core</resource:subset>
        <dc:description xml:lang="en">is variant of: a relationship indicating that two entities are different (by some measure), but either achieve the same objectives in different ways or are permutations of one another (temporal, logical or otherwise)</dc:description>
        <rdfs:subPropertyOf rdf:resource="&resource;SIO_000736"/>
    </owl:ObjectProperty>
    


    <!-- http://semanticscience.org/resource/SIO_000273 -->

    <owl:ObjectProperty rdf:about="&resource;SIO_000273">
        <rdfs:label xml:lang="en">has direct part</rdfs:label>
        <resource:example xml:lang="en">a car has an engine as a direct part</resource:example>
        <dc:description xml:lang="en">has direct part is a relation to specify a part at a particular level of granularity</dc:description>
        <rdfs:subPropertyOf rdf:resource="&resource;SIO_000053"/>
    </owl:ObjectProperty>
    


    <!-- http://semanticscience.org/resource/SIO_000274 -->

    <owl:ObjectProperty rdf:about="&resource;SIO_000274">
        <rdfs:label xml:lang="en">is prior version of</rdfs:label>
        <dc:description xml:lang="en">A is prior version of B iff A is a variant of B and B derives from A.</dc:description>
        <rdfs:subPropertyOf rdf:resource="&resource;SIO_000244"/>
        <rdfs:subPropertyOf rdf:resource="&resource;SIO_000497"/>
    </owl:ObjectProperty>
    


    <!-- http://semanticscience.org/resource/SIO_000277 -->

    <owl:ObjectProperty rdf:about="&resource;SIO_000277">
        <rdfs:label xml:lang="en">cites</rdfs:label>
        <dc:description xml:lang="en">cites is a relation to refer to by way of example, authority or proof.</dc:description>
        <owl:inverseOf rdf:resource="&resource;SIO_000278"/>
        <rdfs:subPropertyOf rdf:resource="&resource;SIO_000631"/>
    </owl:ObjectProperty>
    


    <!-- http://semanticscience.org/resource/SIO_000278 -->

    <owl:ObjectProperty rdf:about="&resource;SIO_000278">
        <rdfs:label xml:lang="en">is cited by</rdfs:label>
        <dc:description xml:lang="en">is cited by is a relation from an object that is referred to by way of example, authority or proof.</dc:description>
        <rdfs:subPropertyOf rdf:resource="&resource;SIO_000252"/>
    </owl:ObjectProperty>
    


    <!-- http://semanticscience.org/resource/SIO_000283 -->

    <owl:ObjectProperty rdf:about="&resource;SIO_000283">
        <rdf:type rdf:resource="&owl;SymmetricProperty"/>
        <rdfs:label xml:lang="en">is similar to</rdfs:label>
        <dc:description xml:lang="en">is similar to is a relation between two entities that share one or more features.</dc:description>
        <rdfs:subPropertyOf rdf:resource="&resource;SIO_000272"/>
    </owl:ObjectProperty>
    


    <!-- http://semanticscience.org/resource/SIO_000286 -->

    <owl:ObjectProperty rdf:about="&resource;SIO_000286">
        <rdfs:label xml:lang="en">is subsequent version of</rdfs:label>
        <dc:description xml:lang="en">A is subsequent version of B iff A is a variant of B and A derives from B.</dc:description>
        <owl:inverseOf rdf:resource="&resource;SIO_000274"/>
        <rdfs:subPropertyOf rdf:resource="&resource;SIO_000497"/>
    </owl:ObjectProperty>
    


    <!-- http://semanticscience.org/resource/SIO_000288 -->

    <owl:ObjectProperty rdf:about="&resource;SIO_000288">
        <rdf:type rdf:resource="&owl;SymmetricProperty"/>
        <rdf:type rdf:resource="&owl;TransitiveProperty"/>
        <rdfs:label xml:lang="en">is covalently connected to (transitive)</rdfs:label>
        <rdfs:subPropertyOf rdf:resource="&resource;SIO_000203"/>
        <rdfs:range rdf:resource="&resource;SIO_010044"/>
        <rdfs:domain rdf:resource="&resource;SIO_010044"/>
    </owl:ObjectProperty>
    


    <!-- http://semanticscience.org/resource/SIO_000291 -->

    <owl:ObjectProperty rdf:about="&resource;SIO_000291">
        <rdfs:label xml:lang="en">has target</rdfs:label>
        <dc:description xml:lang="en">has target is a relation between a process and an entity, where the entity is present at the beginning  of the process and undergoes a change or transformation in the process.</dc:description>
        <rdfs:subPropertyOf rdf:resource="&resource;SIO_000230"/>
        <owl:inverseOf rdf:resource="&resource;SIO_000292"/>
    </owl:ObjectProperty>
    


    <!-- http://semanticscience.org/resource/SIO_000292 -->

    <owl:ObjectProperty rdf:about="&resource;SIO_000292">
        <rdfs:label xml:lang="en">is target in</rdfs:label>
        <resource:example xml:lang="en">glucose is a target in the hexokinase-mediated conversion of glucose to glucose-6-phosphate.</resource:example>
        <dc:description xml:lang="en">is target in is a relation between an entity and a process, where the entity is present at the beginning  of the process and undergoes a change or transformation in the process.</dc:description>
        <rdfs:subPropertyOf rdf:resource="&resource;SIO_000231"/>
    </owl:ObjectProperty>
    


    <!-- http://semanticscience.org/resource/SIO_000293 -->

    <owl:ObjectProperty rdf:about="&resource;SIO_000293">
        <rdf:type rdf:resource="&owl;SymmetricProperty"/>
        <rdf:type rdf:resource="&owl;TransitiveProperty"/>
        <rdfs:label xml:lang="en">is weakly interacting with (transitive)</rdfs:label>
        <dc:description xml:lang="en">is weakly interacting with is a symmetric relation between two molecular entities (or any part thereof) that are interacting through some weak force (van der waals, hydrogen bonds, electrostatic interactions)</dc:description>
        <rdfs:subPropertyOf rdf:resource="&resource;SIO_000203"/>
        <rdfs:range>
            <owl:Class>
                <owl:unionOf rdf:parseType="Collection">
                    <rdf:Description rdf:about="&resource;SIO_011125"/>
                    <owl:Restriction>
                        <owl:onProperty rdf:resource="&resource;SIO_000068"/>
                        <owl:someValuesFrom rdf:resource="&resource;SIO_011125"/>
                    </owl:Restriction>
                </owl:unionOf>
            </owl:Class>
        </rdfs:range>
        <rdfs:domain>
            <owl:Class>
                <owl:unionOf rdf:parseType="Collection">
                    <rdf:Description rdf:about="&resource;SIO_011125"/>
                    <owl:Restriction>
                        <owl:onProperty rdf:resource="&resource;SIO_000068"/>
                        <owl:someValuesFrom rdf:resource="&resource;SIO_011125"/>
                    </owl:Restriction>
                </owl:unionOf>
            </owl:Class>
        </rdfs:domain>
    </owl:ObjectProperty>
    


    <!-- http://semanticscience.org/resource/SIO_000294 -->

    <owl:ObjectProperty rdf:about="&resource;SIO_000294">
        <rdfs:label xml:lang="en">is causally related to</rdfs:label>
        <dc:description xml:lang="en">a is causally related to b iff there is a causal chain of events from a to b</dc:description>
        <rdfs:subPropertyOf rdf:resource="&resource;SIO_000243"/>
        <owl:inverseOf rdf:resource="&resource;SIO_000352"/>
    </owl:ObjectProperty>
    


    <!-- http://semanticscience.org/resource/SIO_000310 -->

    <owl:ObjectProperty rdf:about="&resource;SIO_000310">
        <rdfs:label xml:lang="en">is direct part of</rdfs:label>
        <resource:subset>core</resource:subset>
        <dc:description xml:lang="en">is direct part of is a relation between a specific part (at some level of granularity) and its whole.</dc:description>
        <rdfs:subPropertyOf rdf:resource="&resource;SIO_000093"/>
        <owl:inverseOf rdf:resource="&resource;SIO_000273"/>
    </owl:ObjectProperty>
    


    <!-- http://semanticscience.org/resource/SIO_000311 -->

    <owl:ObjectProperty rdf:about="&resource;SIO_000311">
        <rdfs:label xml:lang="en">is product of</rdfs:label>
        <resource:example xml:lang="en">glucose-6-phosphate is the product of the hexokinase-mediated conversion of glucose to glucose-6-phosphate.</resource:example>
        <dc:description xml:lang="en">is product of is a relation between an entity and a process, where the entity is present at the end  of the process as a result of a transformation in the process target.</dc:description>
        <resource:subset xml:lang="en">sadi</resource:subset>
        <rdfs:subPropertyOf rdf:resource="&resource;SIO_000232"/>
        <owl:inverseOf rdf:resource="&resource;SIO_000312"/>
    </owl:ObjectProperty>
    


    <!-- http://semanticscience.org/resource/SIO_000312 -->

    <owl:ObjectProperty rdf:about="&resource;SIO_000312">
        <rdfs:label xml:lang="en">has product</rdfs:label>
        <dc:description xml:lang="en">has product is a relation between an process and an entity, where a new entity exists at the end of the process.</dc:description>
        <resource:subset xml:lang="en">sadi</resource:subset>
        <rdfs:subPropertyOf rdf:resource="&resource;SIO_000229"/>
    </owl:ObjectProperty>
    


    <!-- http://semanticscience.org/resource/SIO_000313 -->

    <owl:ObjectProperty rdf:about="&resource;SIO_000313">
        <rdfs:label xml:lang="en">is component part of</rdfs:label>
        <resource:subset>core</resource:subset>
        <dc:description xml:lang="en">is component part of is a relation between a component and a whole, where the component is instrinsic to the whole, and loss of the part would change the kind that the whole is.</dc:description>
        <rdfs:subPropertyOf rdf:resource="&resource;SIO_000310"/>
    </owl:ObjectProperty>
    


    <!-- http://semanticscience.org/resource/SIO_000322 -->

    <owl:ObjectProperty rdf:about="&resource;SIO_000322">
        <rdf:type rdf:resource="&owl;SymmetricProperty"/>
        <rdfs:label xml:lang="en">is spatiotemporally related to</rdfs:label>
        <resource:subset>core</resource:subset>
        <dc:description xml:lang="en">A is spatiotemporally related to B iff A is in the spatial or temporal vicinity of B</dc:description>
        <rdfs:subPropertyOf rdf:resource="&resource;SIO_000001"/>
    </owl:ObjectProperty>
    


    <!-- http://semanticscience.org/resource/SIO_000323 -->

    <owl:ObjectProperty rdf:about="&resource;SIO_000323">
        <rdfs:label xml:lang="en">is surrounded by</rdfs:label>
        <dc:description xml:lang="en">A &apos;is surrounded by&apos; B iff the A &apos;is contained by&apos; B and A &apos;is adjacent to&apos; B or A &apos;is directly connected to&apos; B.</dc:description>
        <rdfs:subPropertyOf rdf:resource="&resource;SIO_000128"/>
        <owl:inverseOf rdf:resource="&resource;SIO_000324"/>
    </owl:ObjectProperty>
    


    <!-- http://semanticscience.org/resource/SIO_000324 -->

    <owl:ObjectProperty rdf:about="&resource;SIO_000324">
        <rdfs:label xml:lang="en">surrounds</rdfs:label>
        <dc:description xml:lang="en">A &apos;surrounds&apos; B iff the A &apos;contains&apos; B and A &apos;is adjacent to&apos; B or A &apos;is directly connected to&apos; B.</dc:description>
        <rdfs:subPropertyOf rdf:resource="&resource;SIO_000202"/>
    </owl:ObjectProperty>
    


    <!-- http://semanticscience.org/resource/SIO_000325 -->

    <owl:ObjectProperty rdf:about="&resource;SIO_000325">
        <rdf:type rdf:resource="&owl;ReflexiveProperty"/>
        <rdf:type rdf:resource="&owl;SymmetricProperty"/>
        <rdfs:label xml:lang="en">overlaps with</rdfs:label>
        <dc:description xml:lang="en">A overlaps with B iff there is some C that is part of both A and B. [S][R]</dc:description>
        <rdfs:subPropertyOf rdf:resource="&resource;SIO_000322"/>
        <owl:propertyChainAxiom rdf:parseType="Collection">
            <rdf:Description rdf:about="&resource;SIO_000325"/>
            <rdf:Description rdf:about="&resource;SIO_000068"/>
        </owl:propertyChainAxiom>
    </owl:ObjectProperty>
    


    <!-- http://semanticscience.org/resource/SIO_000332 -->

    <owl:ObjectProperty rdf:about="&resource;SIO_000332">
        <rdfs:label xml:lang="en">is about</rdfs:label>
        <dc:description xml:lang="en">is about is a relation between an information content entity and the entity that its primary subject.</dc:description>
        <rdfs:subPropertyOf rdf:resource="&resource;SIO_000563"/>
    </owl:ObjectProperty>
    


    <!-- http://semanticscience.org/resource/SIO_000334 -->

    <owl:ObjectProperty rdf:about="&resource;SIO_000334">
        <rdf:type rdf:resource="&owl;SymmetricProperty"/>
        <rdfs:label xml:lang="en">is covalently connected to</rdfs:label>
        <dc:description xml:lang="en">is covalently connected to is a relation between an atom and another atom.</dc:description>
        <rdfs:subPropertyOf rdf:resource="&resource;SIO_000288"/>
        <rdfs:subPropertyOf rdf:resource="&resource;SIO_000652"/>
    </owl:ObjectProperty>
    


    <!-- http://semanticscience.org/resource/SIO_000335 -->

    <owl:ObjectProperty rdf:about="&resource;SIO_000335">
        <rdf:type rdf:resource="&owl;SymmetricProperty"/>
        <rdfs:label xml:lang="en">is weakly interacting with</rdfs:label>
        <rdfs:subPropertyOf rdf:resource="&resource;SIO_000293"/>
        <rdfs:subPropertyOf rdf:resource="&resource;SIO_000652"/>
    </owl:ObjectProperty>
    


    <!-- http://semanticscience.org/resource/SIO_000338 -->

    <owl:ObjectProperty rdf:about="&resource;SIO_000338">
        <rdfs:label xml:lang="en">specifies</rdfs:label>
        <dc:description xml:lang="en">A relation between an information content entity and a product that it (directly/indirectly) specifies</dc:description>
        <rdfs:subPropertyOf rdf:resource="&resource;SIO_000243"/>
        <rdfs:subPropertyOf rdf:resource="&resource;SIO_000563"/>
    </owl:ObjectProperty>
    


    <!-- http://semanticscience.org/resource/SIO_000339 -->

    <owl:ObjectProperty rdf:about="&resource;SIO_000339">
        <rdfs:label xml:lang="en">is specified by</rdfs:label>
        <dc:description xml:lang="en">a relation between a product and the information content entity that specifies it.</dc:description>
        <rdfs:subPropertyOf rdf:resource="&resource;SIO_000243"/>
        <owl:inverseOf rdf:resource="&resource;SIO_000338"/>
        <rdfs:subPropertyOf rdf:resource="&resource;SIO_000557"/>
    </owl:ObjectProperty>
    


    <!-- http://semanticscience.org/resource/SIO_000341 -->

    <owl:ObjectProperty rdf:about="&resource;SIO_000341">
        <rdfs:label xml:lang="en">is manifested as</rdfs:label>
        <dc:description xml:lang="en">is manifested as is a relation between an expression and its manifestations.</dc:description>
        <resource:example xml:lang="en">the english language version of &apos;war of the worlds&apos; is manifested as a collection of english language versions of the book.</resource:example>
        <rdfs:subPropertyOf rdf:resource="&resource;SIO_000425"/>
        <owl:inverseOf rdf:resource="&resource;SIO_000426"/>
    </owl:ObjectProperty>
    


    <!-- http://semanticscience.org/resource/SIO_000352 -->

    <owl:ObjectProperty rdf:about="&resource;SIO_000352">
        <rdfs:label xml:lang="en">is causally related from</rdfs:label>
        <resource:subset>core</resource:subset>
        <dc:description xml:lang="en">a is causally related from b iff there is a causal chain of events from b to a</dc:description>
        <rdfs:subPropertyOf rdf:resource="&resource;SIO_000243"/>
    </owl:ObjectProperty>
    


    <!-- http://semanticscience.org/resource/SIO_000355 -->

    <owl:ObjectProperty rdf:about="&resource;SIO_000355">
        <rdfs:label xml:lang="en">realizes</rdfs:label>
        <resource:subset>core</resource:subset>
        <dc:description xml:lang="en">realizes is a relation between a process and a realizable entity (role, function, disposition).</dc:description>
        <rdfs:subPropertyOf rdf:resource="&resource;SIO_000229"/>
    </owl:ObjectProperty>
    


    <!-- http://semanticscience.org/resource/SIO_000356 -->

    <owl:ObjectProperty rdf:about="&resource;SIO_000356">
        <rdfs:label xml:lang="en">is realized in</rdfs:label>
        <resource:example xml:lang="en">the role of a patient is realized in medical examination</resource:example>
        <rdfs:subPropertyOf rdf:resource="&resource;SIO_000062"/>
        <owl:inverseOf rdf:resource="&resource;SIO_000355"/>
    </owl:ObjectProperty>
    


    <!-- http://semanticscience.org/resource/SIO_000362 -->

    <owl:ObjectProperty rdf:about="&resource;SIO_000362">
        <rdfs:label xml:lang="en">satisfies</rdfs:label>
        <dc:description xml:lang="en">satisfies is a relation between an entity and the specification or objective that it conforms to.</dc:description>
        <rdfs:subPropertyOf rdf:resource="&resource;SIO_000008"/>
    </owl:ObjectProperty>
    


    <!-- http://semanticscience.org/resource/SIO_000363 -->

    <owl:ObjectProperty rdf:about="&resource;SIO_000363">
        <rdfs:label xml:lang="en">is satisfied by</rdfs:label>
        <rdfs:subPropertyOf rdf:resource="&resource;SIO_000011"/>
        <owl:inverseOf rdf:resource="&resource;SIO_000362"/>
    </owl:ObjectProperty>
    


    <!-- http://semanticscience.org/resource/SIO_000364 -->

    <owl:ObjectProperty rdf:about="&resource;SIO_000364">
        <rdfs:label xml:lang="en">has creator</rdfs:label>
        <resource:equivalentTo>dc:creator</resource:equivalentTo>
        <dc:description xml:lang="en">has creator is a relation between an entity and that which created it.</dc:description>
        <resource:hasSynonym xml:lang="en">is created by</resource:hasSynonym>
        <resource:example xml:lang="en">the iPhone was created by Apple Inc</resource:example>
        <resource:hasSynonym xml:lang="en">was created by</resource:hasSynonym>
        <rdfs:subPropertyOf rdf:resource="&resource;SIO_000253"/>
    </owl:ObjectProperty>
    


    <!-- http://semanticscience.org/resource/SIO_000365 -->

    <owl:ObjectProperty rdf:about="&resource;SIO_000365">
        <rdfs:label xml:lang="en">is created by</rdfs:label>
        <dc:description xml:lang="en">is created by is a relation between an entity and its creator.</dc:description>
        <rdfs:subPropertyOf rdf:resource="&resource;SIO_000219"/>
        <owl:inverseOf rdf:resource="&resource;SIO_000364"/>
    </owl:ObjectProperty>
    


    <!-- http://semanticscience.org/resource/SIO_000369 -->

    <owl:ObjectProperty rdf:about="&resource;SIO_000369">
        <rdfs:label xml:lang="en">has component part</rdfs:label>
        <resource:example xml:lang="en">a human has blood as a component part</resource:example>
        <dc:description xml:lang="en">has component part is a relation between a whole and a component part where the component is instrinsic to the whole, and loss of the part would change the kind that it is.</dc:description>
        <rdfs:subPropertyOf rdf:resource="&resource;SIO_000273"/>
        <owl:inverseOf rdf:resource="&resource;SIO_000313"/>
    </owl:ObjectProperty>
    


    <!-- http://semanticscience.org/resource/SIO_000420 -->

    <owl:ObjectProperty rdf:about="&resource;SIO_000420">
        <rdfs:label xml:lang="en">has expression</rdfs:label>
        <resource:example xml:lang="en">the story &apos;war of worlds&apos; is expressed as every language edition of the book &apos;war of the worlds&apos;</resource:example>
        <rdfs:subPropertyOf rdf:resource="&resource;SIO_000425"/>
    </owl:ObjectProperty>
    


    <!-- http://semanticscience.org/resource/SIO_000421 -->

    <owl:ObjectProperty rdf:about="&resource;SIO_000421">
        <rdfs:label xml:lang="en">is expression of</rdfs:label>
        <resource:example xml:lang="en">every language edition of &apos;war of the worlds&apos; are expressions of the story of &apos;war of the worlds&apos;</resource:example>
        <dc:description xml:lang="en">is expression of is a relation between more concrete expression of some conceptualization.</dc:description>
        <owl:inverseOf rdf:resource="&resource;SIO_000420"/>
        <rdfs:subPropertyOf rdf:resource="&resource;SIO_000425"/>
    </owl:ObjectProperty>
    


    <!-- http://semanticscience.org/resource/SIO_000422 -->

    <owl:ObjectProperty rdf:about="&resource;SIO_000422">
        <rdf:type rdf:resource="&owl;TransitiveProperty"/>
        <rdfs:label xml:lang="en">is broader than (t)</rdfs:label>
        <resource:equivalentTo>http://www.w3.org/2004/02/skos/core#narrowerTransitive</resource:equivalentTo>
        <dc:description xml:lang="en">A is broader than B (t) iff for A is broader than B.</dc:description>
        <rdfs:domain rdf:resource="&resource;SIO_000275"/>
        <rdfs:range rdf:resource="&resource;SIO_000275"/>
        <rdfs:subPropertyOf rdf:resource="&resource;SIO_000283"/>
        <owl:inverseOf rdf:resource="&resource;SIO_000424"/>
    </owl:ObjectProperty>
    


    <!-- http://semanticscience.org/resource/SIO_000424 -->

    <owl:ObjectProperty rdf:about="&resource;SIO_000424">
        <rdf:type rdf:resource="&owl;TransitiveProperty"/>
        <rdfs:label xml:lang="en">is narrower than (t)</rdfs:label>
        <dc:description xml:lang="en">A is narrower than B (t) iff for A is narrower than B.</dc:description>
        <resource:equivalentTo>http://www.w3.org/2004/02/skos/core#broaderTransitive</resource:equivalentTo>
        <rdfs:range rdf:resource="&resource;SIO_000275"/>
        <rdfs:domain rdf:resource="&resource;SIO_000275"/>
        <rdfs:subPropertyOf rdf:resource="&resource;SIO_000283"/>
    </owl:ObjectProperty>
    


    <!-- http://semanticscience.org/resource/SIO_000425 -->

    <owl:ObjectProperty rdf:about="&resource;SIO_000425">
        <rdfs:label xml:lang="en">is generically related with</rdfs:label>
        <dc:description xml:lang="en">A is generically related with B iff A is an abstract entity or an information content entity and B is a information content entity or a physical entity, respectively.</dc:description>
        <rdfs:subPropertyOf rdf:resource="&resource;SIO_000001"/>
    </owl:ObjectProperty>
    


    <!-- http://semanticscience.org/resource/SIO_000426 -->

    <owl:ObjectProperty rdf:about="&resource;SIO_000426">
        <rdfs:label xml:lang="en">is manifestation of</rdfs:label>
        <rdfs:subPropertyOf rdf:resource="&resource;SIO_000425"/>
    </owl:ObjectProperty>
    


    <!-- http://semanticscience.org/resource/SIO_000427 -->

    <owl:ObjectProperty rdf:about="&resource;SIO_000427">
        <rdfs:label xml:lang="en">is narrower than</rdfs:label>
        <dc:description xml:lang="en">A is narrower than B iff the meaning of term A is narrower in scope than the meaning of term B</dc:description>
        <resource:equivalentTo>http://www.w3.org/2004/02/skos/core#broader</resource:equivalentTo>
        <rdfs:subPropertyOf rdf:resource="&resource;SIO_000424"/>
    </owl:ObjectProperty>
    


    <!-- http://semanticscience.org/resource/SIO_000477 -->

    <owl:ObjectProperty rdf:about="&resource;SIO_000477">
        <rdfs:label xml:lang="en">is broader than</rdfs:label>
        <resource:equivalentTo>http://www.w3.org/2004/02/skos/core#narrower</resource:equivalentTo>
        <rdfs:subPropertyOf rdf:resource="&resource;SIO_000422"/>
        <owl:inverseOf rdf:resource="&resource;SIO_000427"/>
    </owl:ObjectProperty>
    


    <!-- http://semanticscience.org/resource/SIO_000482 -->

    <owl:ObjectProperty rdf:about="&resource;SIO_000482">
        <rdf:type rdf:resource="&owl;SymmetricProperty"/>
        <rdfs:label xml:lang="en">is match to</rdfs:label>
        <resource:equivalentTo>http://www.w3.org/2004/02/skos/core#relatedMatch</resource:equivalentTo>
        <dc:description xml:lang="en">A is match to B iff A and B are terms with similar (related, broad, close, exact) meanings</dc:description>
        <rdfs:domain rdf:resource="&resource;SIO_000275"/>
        <rdfs:range rdf:resource="&resource;SIO_000275"/>
        <rdfs:subPropertyOf rdf:resource="&resource;SIO_000283"/>
    </owl:ObjectProperty>
    


    <!-- http://semanticscience.org/resource/SIO_000484 -->

    <owl:ObjectProperty rdf:about="&resource;SIO_000484">
        <rdf:type rdf:resource="&owl;SymmetricProperty"/>
        <rdfs:label xml:lang="en">is exact match to</rdfs:label>
        <resource:equivalentTo>http://www.w3.org/2004/02/skos/core#exactMatch</resource:equivalentTo>
        <rdfs:subPropertyOf rdf:resource="&resource;SIO_000482"/>
    </owl:ObjectProperty>
    


    <!-- http://semanticscience.org/resource/SIO_000490 -->

    <owl:ObjectProperty rdf:about="&resource;SIO_000490">
        <rdf:type rdf:resource="&owl;SymmetricProperty"/>
        <rdfs:label xml:lang="en">is close match to</rdfs:label>
        <resource:equivalentTo>http://www.w3.org/2004/02/skos/core#closeMatch</resource:equivalentTo>
        <rdfs:subPropertyOf rdf:resource="&resource;SIO_000482"/>
    </owl:ObjectProperty>
    


    <!-- http://semanticscience.org/resource/SIO_000491 -->

    <owl:ObjectProperty rdf:about="&resource;SIO_000491">
        <rdf:type rdf:resource="&owl;SymmetricProperty"/>
        <rdfs:label xml:lang="en">is broad match to</rdfs:label>
        <resource:equivalentTo>http://www.w3.org/2004/02/skos/core#broadMatch</resource:equivalentTo>
        <rdfs:subPropertyOf rdf:resource="&resource;SIO_000482"/>
    </owl:ObjectProperty>
    


    <!-- http://semanticscience.org/resource/SIO_000495 -->

    <owl:ObjectProperty rdf:about="&resource;SIO_000495">
        <rdf:type rdf:resource="&owl;SymmetricProperty"/>
        <rdfs:label xml:lang="en">is dissimilar to</rdfs:label>
        <dc:description xml:lang="en">is dissimilar to is a relation between two entities in which one is considered dissimilar to the other based on some criteria.</dc:description>
        <rdfs:subPropertyOf rdf:resource="&resource;SIO_000272"/>
    </owl:ObjectProperty>
    


    <!-- http://semanticscience.org/resource/SIO_000496 -->

    <owl:ObjectProperty rdf:about="&resource;SIO_000496">
        <rdf:type rdf:resource="&owl;SymmetricProperty"/>
        <rdfs:label xml:lang="en">is opposite to</rdfs:label>
        <resource:example xml:lang="en">hot is the opposite of cold; left is opposite of right</resource:example>
        <dc:description xml:lang="en">is opposite to is a relation between two entities in which one is diametrically opposed to the other. </dc:description>
        <rdfs:subPropertyOf rdf:resource="&resource;SIO_000495"/>
    </owl:ObjectProperty>
    


    <!-- http://semanticscience.org/resource/SIO_000497 -->

    <owl:ObjectProperty rdf:about="&resource;SIO_000497">
        <rdf:type rdf:resource="&owl;SymmetricProperty"/>
        <rdf:type rdf:resource="&owl;TransitiveProperty"/>
        <rdfs:label xml:lang="en">is version of</rdfs:label>
        <dc:description rdf:datatype="&xsd;anyURI">is version of is a relation that holds between any two versions in which one is a subsequent or alternate version of (through a branch).</dc:description>
        <rdfs:subPropertyOf rdf:resource="&resource;SIO_000272"/>
    </owl:ObjectProperty>
    


    <!-- http://semanticscience.org/resource/SIO_000552 -->

    <owl:ObjectProperty rdf:about="&resource;SIO_000552">
        <rdfs:label xml:lang="en">has parameter</rdfs:label>
        <dc:description xml:lang="en">has parameter is a relation between a process and an information content entity which modulates the behaviour of some participant.</dc:description>
        <resource:subset xml:lang="en">sadi</resource:subset>
        <rdfs:subPropertyOf rdf:resource="&resource;SIO_000230"/>
        <owl:inverseOf rdf:resource="&resource;SIO_000553"/>
    </owl:ObjectProperty>
    


    <!-- http://semanticscience.org/resource/SIO_000553 -->

    <owl:ObjectProperty rdf:about="&resource;SIO_000553">
        <rdfs:label xml:lang="en">is parameter in</rdfs:label>
        <dc:description xml:lang="en">is parameter in is a relation between a data item and some data transformation process.</dc:description>
        <rdfs:subPropertyOf rdf:resource="&resource;SIO_000231"/>
    </owl:ObjectProperty>
    


    <!-- http://semanticscience.org/resource/SIO_000557 -->

    <owl:ObjectProperty rdf:about="&resource;SIO_000557">
        <rdfs:label xml:lang="en">is described by</rdfs:label>
        <dc:description xml:lang="en">is described by is a relation between one entity and another entity that provides a description (detailed account) of it.</dc:description>
        <rdfs:subPropertyOf rdf:resource="&resource;SIO_000212"/>
    </owl:ObjectProperty>
    


    <!-- http://semanticscience.org/resource/SIO_000558 -->

    <owl:ObjectProperty rdf:about="&resource;SIO_000558">
        <rdf:type rdf:resource="&owl;SymmetricProperty"/>
        <rdfs:label xml:lang="en">is orthologous to</rdfs:label>
        <dc:description xml:lang="en">is orthologous to is a relation between two biological entities that share a common ancestor and occur in different species.</dc:description>
        <rdfs:subPropertyOf rdf:resource="&resource;SIO_010302"/>
    </owl:ObjectProperty>
    


    <!-- http://semanticscience.org/resource/SIO_000563 -->

    <owl:ObjectProperty rdf:about="&resource;SIO_000563">
        <rdfs:label xml:lang="en">describes</rdfs:label>
        <resource:subset>core</resource:subset>
        <dc:description xml:lang="en">describes is a relation between one entity and another entity that it provides a description (detailed account of).</dc:description>
        <owl:inverseOf rdf:resource="&resource;SIO_000557"/>
        <rdfs:subPropertyOf rdf:resource="&resource;SIO_000628"/>
    </owl:ObjectProperty>
    


    <!-- http://semanticscience.org/resource/SIO_000586 -->

    <owl:ObjectProperty rdf:about="&resource;SIO_000586">
        <rdf:type rdf:resource="&owl;InverseFunctionalProperty"/>
        <rdfs:label xml:lang="en">has capability</rdfs:label>
        <resource:example xml:lang="en">SIO has the capability to semantically integrate data.</resource:example>
        <dc:description xml:lang="en">has capability is a relation between an entity and the capability that it bears.</dc:description>
        <rdfs:range rdf:resource="&resource;SIO_000112"/>
        <rdfs:subPropertyOf rdf:resource="&resource;SIO_000644"/>
        <owl:inverseOf rdf:resource="&resource;SIO_000646"/>
    </owl:ObjectProperty>
    


    <!-- http://semanticscience.org/resource/SIO_000628 -->

    <owl:ObjectProperty rdf:about="&resource;SIO_000628">
        <rdfs:label xml:lang="en">refers to</rdfs:label>
        <resource:subset>core</resource:subset>
        <resource:subset>nlp+</resource:subset>
        <dc:description xml:lang="en">refers to is a relation between one entity and the entity that it makes reference to.</dc:description>
        <rdfs:subPropertyOf rdf:resource="&resource;SIO_000001"/>
        <owl:inverseOf rdf:resource="&resource;SIO_000212"/>
    </owl:ObjectProperty>
    


    <!-- http://semanticscience.org/resource/SIO_000629 -->

    <owl:ObjectProperty rdf:about="&resource;SIO_000629">
        <rdfs:label xml:lang="en">is subject of</rdfs:label>
        <owl:inverseOf rdf:resource="&resource;SIO_000332"/>
        <rdfs:subPropertyOf rdf:resource="&resource;SIO_000557"/>
    </owl:ObjectProperty>
    


    <!-- http://semanticscience.org/resource/SIO_000630 -->

    <owl:ObjectProperty rdf:about="&resource;SIO_000630">
        <rdf:type rdf:resource="&owl;SymmetricProperty"/>
        <rdfs:label xml:lang="en">is paralogous to</rdfs:label>
        <dc:description xml:lang="en">is paralogous to is a relation between two entities which indicates their common ancestry as a result of a gene duplication.</dc:description>
        <rdfs:subPropertyOf rdf:resource="&resource;SIO_010302"/>
    </owl:ObjectProperty>
    


    <!-- http://semanticscience.org/resource/SIO_000631 -->

    <owl:ObjectProperty rdf:about="&resource;SIO_000631">
        <rdfs:label xml:lang="en">references</rdfs:label>
        <resource:hasSynonym>mentions</resource:hasSynonym>
        <resource:subset>core</resource:subset>
        <dc:description xml:lang="en">references is a relation between one entity and the entity that it makes reference to by name, but is not described by it.</dc:description>
        <rdfs:subPropertyOf rdf:resource="&resource;SIO_000628"/>
    </owl:ObjectProperty>
    


    <!-- http://semanticscience.org/resource/SIO_000632 -->

    <owl:ObjectProperty rdf:about="&resource;SIO_000632">
        <rdfs:label xml:lang="en">is model of</rdfs:label>
        <dc:description xml:lang="en">is model of is a relation between a model (an artifact) and the entity it purports to represent.</dc:description>
        <resource:example xml:lang="en">the architect builds a model that represents the building she envisions.</resource:example>
        <rdfs:subPropertyOf rdf:resource="&resource;SIO_000210"/>
        <owl:inverseOf rdf:resource="&resource;SIO_000633"/>
    </owl:ObjectProperty>
    


    <!-- http://semanticscience.org/resource/SIO_000633 -->

    <owl:ObjectProperty rdf:about="&resource;SIO_000633">
        <rdfs:label xml:lang="en">is modelled by</rdfs:label>
        <rdfs:subPropertyOf rdf:resource="&resource;SIO_000205"/>
    </owl:ObjectProperty>
    


    <!-- http://semanticscience.org/resource/SIO_000634 -->

    <owl:ObjectProperty rdf:about="&resource;SIO_000634">
        <rdf:type rdf:resource="&owl;SymmetricProperty"/>
        <rdfs:label xml:lang="en">is xenologous to</rdfs:label>
        <dc:description xml:lang="en">a relation between two entities which indicates their common ancestry but due to horizontal gene transfer.</dc:description>
        <rdfs:subPropertyOf rdf:resource="&resource;SIO_000558"/>
    </owl:ObjectProperty>
    


    <!-- http://semanticscience.org/resource/SIO_000635 -->

    <owl:ObjectProperty rdf:about="&resource;SIO_000635">
        <rdfs:label xml:lang="en">has trigger</rdfs:label>
        <dc:description xml:lang="en">has trigger is a relation between a realizable and the factor that causes it to be realized.</dc:description>
        <rdfs:subPropertyOf rdf:resource="&resource;SIO_000294"/>
        <owl:inverseOf rdf:resource="&resource;SIO_000636"/>
    </owl:ObjectProperty>
    


    <!-- http://semanticscience.org/resource/SIO_000636 -->

    <owl:ObjectProperty rdf:about="&resource;SIO_000636">
        <rdfs:label xml:lang="en">is trigger for</rdfs:label>
        <rdfs:subPropertyOf rdf:resource="&resource;SIO_000352"/>
    </owl:ObjectProperty>
    


    <!-- http://semanticscience.org/resource/SIO_000641 -->

    <owl:ObjectProperty rdf:about="&resource;SIO_000641">
        <rdfs:label xml:lang="en">has basis</rdfs:label>
        <dc:description xml:lang="en">has basis is a relation between a realizable entity and the quality that forms the basis for it.</dc:description>
        <resource:example xml:lang="en">the solubility of salt (the disposition) is based on the molecular structure of NaCl (the quality) that allows the polarized water-molecules (the trigger)  to break the ion bonds (the realization).</resource:example>
        <rdfs:range rdf:resource="&resource;SIO_000005"/>
        <rdfs:subPropertyOf rdf:resource="&resource;SIO_000008"/>
        <rdfs:domain rdf:resource="&resource;SIO_000340"/>
        <owl:inverseOf rdf:resource="&resource;SIO_000642"/>
    </owl:ObjectProperty>
    


    <!-- http://semanticscience.org/resource/SIO_000642 -->

    <owl:ObjectProperty rdf:about="&resource;SIO_000642">
        <rdfs:label xml:lang="en">is base for</rdfs:label>
        <dc:description xml:lang="en">is base for is a relation between a quality and the realizable entity that it is the basis for.</dc:description>
        <resource:example xml:lang="en">the solubility of salt (the disposition) is based on the molecular structure of NaCl (the quality) that allows the polarized water-molecules (the trigger)  to break the ion bonds (the realization).</resource:example>
        <rdfs:domain rdf:resource="&resource;SIO_000005"/>
        <rdfs:subPropertyOf rdf:resource="&resource;SIO_000011"/>
        <rdfs:range rdf:resource="&resource;SIO_000340"/>
    </owl:ObjectProperty>
    


    <!-- http://semanticscience.org/resource/SIO_000643 -->

    <owl:ObjectProperty rdf:about="&resource;SIO_000643">
        <rdf:type rdf:resource="&owl;FunctionalProperty"/>
        <rdfs:label xml:lang="en">is realizable property of</rdfs:label>
        <rdfs:subPropertyOf rdf:resource="&resource;SIO_000224"/>
        <owl:inverseOf rdf:resource="&resource;SIO_000644"/>
    </owl:ObjectProperty>
    


    <!-- http://semanticscience.org/resource/SIO_000644 -->

    <owl:ObjectProperty rdf:about="&resource;SIO_000644">
        <rdf:type rdf:resource="&owl;InverseFunctionalProperty"/>
        <rdfs:label xml:lang="en">has realizable property</rdfs:label>
        <rdfs:subPropertyOf rdf:resource="&resource;SIO_000223"/>
    </owl:ObjectProperty>
    


    <!-- http://semanticscience.org/resource/SIO_000646 -->

    <owl:ObjectProperty rdf:about="&resource;SIO_000646">
        <rdf:type rdf:resource="&owl;FunctionalProperty"/>
        <rdfs:label xml:lang="en">is capability of</rdfs:label>
        <dc:description xml:lang="en">is capability of is a relation between a capability and the entity that bears it.</dc:description>
        <rdfs:domain rdf:resource="&resource;SIO_000112"/>
        <rdfs:subPropertyOf rdf:resource="&resource;SIO_000643"/>
    </owl:ObjectProperty>
    


    <!-- http://semanticscience.org/resource/SIO_000652 -->

    <owl:ObjectProperty rdf:about="&resource;SIO_000652">
        <rdf:type rdf:resource="&owl;SymmetricProperty"/>
        <rdfs:label xml:lang="en">is directly connected to</rdfs:label>
        <dc:description xml:lang="en">A is directly connected to B iff there exists a path direclty between A and B.</dc:description>
        <rdfs:subPropertyOf rdf:resource="&resource;SIO_000203"/>
    </owl:ObjectProperty>
    


    <!-- http://semanticscience.org/resource/SIO_000655 -->

    <owl:ObjectProperty rdf:about="&resource;SIO_000655">
        <rdf:type rdf:resource="&owl;TransitiveProperty"/>
        <rdfs:label xml:lang="en">transforms into</rdfs:label>
        <dc:description xml:lang="en">A transitive temporal relation in which an entity mainstains identity from one state to another.</dc:description>
        <rdfs:subPropertyOf rdf:resource="&resource;SIO_000294"/>
        <owl:inverseOf rdf:resource="&resource;SIO_000657"/>
    </owl:ObjectProperty>
    


    <!-- http://semanticscience.org/resource/SIO_000656 -->

    <owl:ObjectProperty rdf:about="&resource;SIO_000656">
        <rdfs:label xml:lang="en">immediately transforms into</rdfs:label>
        <dc:description xml:lang="en">A  temporal relation in which an entity mainstains identity from one state to another.</dc:description>
        <rdfs:subPropertyOf rdf:resource="&resource;SIO_000655"/>
    </owl:ObjectProperty>
    


    <!-- http://semanticscience.org/resource/SIO_000657 -->

    <owl:ObjectProperty rdf:about="&resource;SIO_000657">
        <rdf:type rdf:resource="&owl;TransitiveProperty"/>
        <rdfs:label xml:lang="en">is transformed from</rdfs:label>
        <dc:description xml:lang="en">A transitive temporal relation in which an entity mainstains identity from one state to another.</dc:description>
        <rdfs:subPropertyOf rdf:resource="&resource;SIO_000352"/>
    </owl:ObjectProperty>
    


    <!-- http://semanticscience.org/resource/SIO_000658 -->

    <owl:ObjectProperty rdf:about="&resource;SIO_000658">
        <rdfs:label xml:lang="en">is immediately transformed from</rdfs:label>
        <dc:description xml:lang="en">A  temporal relation in which an entity mainstains identity from one state to another.</dc:description>
        <owl:inverseOf rdf:resource="&resource;SIO_000656"/>
        <rdfs:subPropertyOf rdf:resource="&resource;SIO_000657"/>
    </owl:ObjectProperty>
    


    <!-- http://semanticscience.org/resource/SIO_000668 -->

    <owl:ObjectProperty rdf:about="&resource;SIO_000668">
        <rdfs:label xml:lang="en">in relation to</rdfs:label>
        <resource:subset>core</resource:subset>
        <dc:description xml:lang="en">in relation to is a comparative relation to indicate that the instance of the class holding the relation exists in relation to another entity.</dc:description>
        <rdfs:subPropertyOf rdf:resource="&resource;SIO_000628"/>
    </owl:ObjectProperty>
    


    <!-- http://semanticscience.org/resource/SIO_000671 -->

    <owl:ObjectProperty rdf:about="&resource;SIO_000671">
        <rdfs:label xml:lang="en">has identifier</rdfs:label>
        <rdfs:subPropertyOf rdf:resource="&resource;SIO_000008"/>
        <rdfs:range rdf:resource="&resource;SIO_000115"/>
        <owl:inverseOf rdf:resource="&resource;SIO_000672"/>
    </owl:ObjectProperty>
    


    <!-- http://semanticscience.org/resource/SIO_000672 -->

    <owl:ObjectProperty rdf:about="&resource;SIO_000672">
        <rdfs:label xml:lang="en">is identifier for</rdfs:label>
        <rdfs:subPropertyOf rdf:resource="&resource;SIO_000011"/>
        <rdfs:domain rdf:resource="&resource;SIO_000115"/>
    </owl:ObjectProperty>
    


    <!-- http://semanticscience.org/resource/SIO_000673 -->

    <owl:ObjectProperty rdf:about="&resource;SIO_000673">
        <rdf:type rdf:resource="&owl;InverseFunctionalProperty"/>
        <rdfs:label xml:lang="en">has unique identifier</rdfs:label>
        <dc:description xml:lang="en">has unique identifier is an inverse functional relation between an entity and an identifier that uniquely identifies it.</dc:description>
        <rdfs:subPropertyOf rdf:resource="&resource;SIO_000671"/>
        <owl:inverseOf rdf:resource="&resource;SIO_000674"/>
        <rdfs:range rdf:resource="&resource;SIO_000675"/>
    </owl:ObjectProperty>
    


    <!-- http://semanticscience.org/resource/SIO_000674 -->

    <owl:ObjectProperty rdf:about="&resource;SIO_000674">
        <rdf:type rdf:resource="&owl;FunctionalProperty"/>
        <rdfs:label xml:lang="en">is unique identifier for</rdfs:label>
        <dc:description xml:lang="en">is unique identifier for is a relation between an identifier and an entity that it uniquely identifies</dc:description>
        <rdfs:subPropertyOf rdf:resource="&resource;SIO_000672"/>
        <rdfs:domain rdf:resource="&resource;SIO_000675"/>
    </owl:ObjectProperty>
    


    <!-- http://semanticscience.org/resource/SIO_000679 -->

    <owl:ObjectProperty rdf:about="&resource;SIO_000679">
        <rdf:type rdf:resource="&owl;FunctionalProperty"/>
        <rdfs:label xml:lang="en">has time boundary</rdfs:label>
        <owl:inverseOf rdf:resource="&resource;SIO_000029"/>
        <rdfs:subPropertyOf rdf:resource="&resource;SIO_000054"/>
        <rdfs:range rdf:resource="&resource;SIO_000418"/>
    </owl:ObjectProperty>
    


    <!-- http://semanticscience.org/resource/SIO_000680 -->

    <owl:ObjectProperty rdf:about="&resource;SIO_000680">
        <rdf:type rdf:resource="&owl;FunctionalProperty"/>
        <rdfs:label xml:lang="en">has start time</rdfs:label>
        <rdfs:range rdf:resource="&resource;SIO_000418"/>
        <rdfs:subPropertyOf rdf:resource="&resource;SIO_000679"/>
    </owl:ObjectProperty>
    


    <!-- http://semanticscience.org/resource/SIO_000681 -->

    <owl:ObjectProperty rdf:about="&resource;SIO_000681">
        <rdf:type rdf:resource="&owl;FunctionalProperty"/>
        <rdfs:label xml:lang="en">has end time</rdfs:label>
        <rdfs:range rdf:resource="&resource;SIO_000418"/>
        <rdfs:subPropertyOf rdf:resource="&resource;SIO_000679"/>
        <owl:inverseOf rdf:resource="&resource;SIO_000684"/>
    </owl:ObjectProperty>
    


    <!-- http://semanticscience.org/resource/SIO_000682 -->

    <owl:ObjectProperty rdf:about="&resource;SIO_000682">
        <rdfs:label xml:lang="en">is start time of</rdfs:label>
        <rdfs:subPropertyOf rdf:resource="&resource;SIO_000029"/>
        <rdfs:domain rdf:resource="&resource;SIO_000418"/>
        <owl:inverseOf rdf:resource="&resource;SIO_000680"/>
    </owl:ObjectProperty>
    


    <!-- http://semanticscience.org/resource/SIO_000684 -->

    <owl:ObjectProperty rdf:about="&resource;SIO_000684">
        <rdfs:label xml:lang="en">is end time of</rdfs:label>
        <rdfs:subPropertyOf rdf:resource="&resource;SIO_000029"/>
        <rdfs:domain rdf:resource="&resource;SIO_000418"/>
    </owl:ObjectProperty>
    


    <!-- http://semanticscience.org/resource/SIO_000687 -->

    <owl:ObjectProperty rdf:about="&resource;SIO_000687">
        <rdfs:label xml:lang="en">exists at</rdfs:label>
        <resource:subset>core</resource:subset>
        <dc:description xml:lang="en">exists at is a relation between an entity and a time measurement.</dc:description>
        <rdfs:subPropertyOf rdf:resource="&resource;SIO_000322"/>
        <rdfs:range rdf:resource="&resource;SIO_000391"/>
    </owl:ObjectProperty>
    


    <!-- http://semanticscience.org/resource/SIO_000697 -->

    <owl:ObjectProperty rdf:about="&resource;SIO_000697">
        <rdf:type rdf:resource="&owl;SymmetricProperty"/>
        <rdfs:label xml:lang="en">is mutual disposition of</rdfs:label>
        <dc:description xml:lang="en">a is mutual disposition of b if and only if the realization of the disposition  a necessarily causes the realization of the disposition b.</dc:description>
        <rdfs:subPropertyOf rdf:resource="&resource;SIO_000709"/>
    </owl:ObjectProperty>
    


    <!-- http://semanticscience.org/resource/SIO_000699 -->

    <owl:ObjectProperty rdf:about="&resource;SIO_000699">
        <rdfs:label xml:lang="en">is greater than or equal to</rdfs:label>
        <dc:description xml:lang="en">is greater than or equal to is a comparison relation between two quantities in which the first has a value larger or equal to the second.</dc:description>
        <owl:inverseOf rdf:resource="&resource;SIO_000733"/>
        <rdfs:subPropertyOf rdf:resource="&resource;SIO_000737"/>
    </owl:ObjectProperty>
    


    <!-- http://semanticscience.org/resource/SIO_000709 -->

    <owl:ObjectProperty rdf:about="&resource;SIO_000709">
        <rdf:type rdf:resource="&owl;SymmetricProperty"/>
        <rdfs:label xml:lang="en">is mutually related to</rdfs:label>
        <dc:description xml:lang="en">a is mutually related to b if and only if the realization of the relation of a necessarily causes the realization of a relation to b.</dc:description>
        <rdfs:subPropertyOf rdf:resource="&resource;SIO_000001"/>
    </owl:ObjectProperty>
    


    <!-- http://semanticscience.org/resource/SIO_000710 -->

    <owl:ObjectProperty rdf:about="&resource;SIO_000710">
        <rdf:type rdf:resource="&owl;SymmetricProperty"/>
        <rdfs:label xml:lang="en">is mutual role of</rdfs:label>
        <dc:description xml:lang="en">a is mutual role of b if and only if the realization of role  a necessarily causes the realization of role b.</dc:description>
        <rdfs:subPropertyOf rdf:resource="&resource;SIO_000709"/>
    </owl:ObjectProperty>
    


    <!-- http://semanticscience.org/resource/SIO_000733 -->

    <owl:ObjectProperty rdf:about="&resource;SIO_000733">
        <rdfs:label xml:lang="en">is lesser than or equal to</rdfs:label>
        <dc:description xml:lang="en">is greater than to is a comparison relation between two quantities in which the first has a value smaller or equal to the second.</dc:description>
        <rdfs:subPropertyOf rdf:resource="&resource;SIO_000737"/>
    </owl:ObjectProperty>
    


    <!-- http://semanticscience.org/resource/SIO_000734 -->

    <owl:ObjectProperty rdf:about="&resource;SIO_000734">
        <rdfs:label xml:lang="en">is greater than</rdfs:label>
        <dc:description xml:lang="en">is greater than to is a comparison relation between two quantities in which the first has a value larger than the second.</dc:description>
        <rdfs:subPropertyOf rdf:resource="&resource;SIO_000737"/>
    </owl:ObjectProperty>
    


    <!-- http://semanticscience.org/resource/SIO_000735 -->

    <owl:ObjectProperty rdf:about="&resource;SIO_000735">
        <rdfs:label xml:lang="en">is lesser than</rdfs:label>
        <dc:description xml:lang="en">is lesser than to is a comparison relation between two quantities in which the first has a value smaller than the second.</dc:description>
        <owl:inverseOf rdf:resource="&resource;SIO_000734"/>
        <rdfs:subPropertyOf rdf:resource="&resource;SIO_000737"/>
    </owl:ObjectProperty>
    


    <!-- http://semanticscience.org/resource/SIO_000736 -->

    <owl:ObjectProperty rdf:about="&resource;SIO_000736">
        <rdf:type rdf:resource="&owl;SymmetricProperty"/>
        <rdfs:label xml:lang="en">is comparable to</rdfs:label>
        <resource:subset>core</resource:subset>
        <dc:description xml:lang="en">is comparable to is a relation between two entities that share at least one feature whose value can be compared.</dc:description>
        <rdfs:subPropertyOf rdf:resource="&resource;SIO_000001"/>
    </owl:ObjectProperty>
    


    <!-- http://semanticscience.org/resource/SIO_000737 -->

    <owl:ObjectProperty rdf:about="&resource;SIO_000737">
        <rdf:type rdf:resource="&owl;SymmetricProperty"/>
        <rdfs:label xml:lang="en">is numerically comparable to</rdfs:label>
        <dc:description xml:lang="en">is numerically comparable to is a comparison relation between two quantities whose datatype value can be compared.</dc:description>
        <rdfs:range rdf:resource="&resource;SIO_000052"/>
        <rdfs:domain rdf:resource="&resource;SIO_000052"/>
        <rdfs:subPropertyOf rdf:resource="&resource;SIO_000736"/>
    </owl:ObjectProperty>
    


    <!-- http://semanticscience.org/resource/SIO_000738 -->

    <owl:ObjectProperty rdf:about="&resource;SIO_000738">
        <rdf:type rdf:resource="&owl;SymmetricProperty"/>
        <rdfs:label xml:lang="en">is equal to</rdfs:label>
        <dc:description xml:lang="en">is equal to is a comparison relation between two quantities whose value are exactly the same.</dc:description>
        <rdfs:subPropertyOf rdf:resource="&resource;SIO_000737"/>
    </owl:ObjectProperty>
    


    <!-- http://semanticscience.org/resource/SIO_000749 -->

    <owl:ObjectProperty rdf:about="&resource;SIO_000749">
        <rdf:type rdf:resource="&owl;SymmetricProperty"/>
        <rdfs:label xml:lang="en">is inequal to</rdfs:label>
        <dc:description xml:lang="en">is inequal to is a comparison relation between two quantities whose value are not the same.</dc:description>
        <rdfs:subPropertyOf rdf:resource="&resource;SIO_000737"/>
    </owl:ObjectProperty>
    


    <!-- http://semanticscience.org/resource/SIO_000772 -->

    <owl:ObjectProperty rdf:about="&resource;SIO_000772">
        <rdfs:label xml:lang="en">has evidence</rdfs:label>
        <dc:description xml:lang="en">has evidence is a relation between a proposition and something that demonstrates the truth of the assertion.</dc:description>
        <rdfs:subPropertyOf rdf:resource="&resource;SIO_000631"/>
        <owl:inverseOf rdf:resource="&resource;SIO_000773"/>
    </owl:ObjectProperty>
    


    <!-- http://semanticscience.org/resource/SIO_000773 -->

    <owl:ObjectProperty rdf:about="&resource;SIO_000773">
        <rdfs:label xml:lang="en">is evidence for</rdfs:label>
        <rdfs:subPropertyOf rdf:resource="&resource;SIO_000252"/>
    </owl:ObjectProperty>
    


    <!-- http://semanticscience.org/resource/SIO_000774 -->

    <owl:ObjectProperty rdf:about="&resource;SIO_000774">
        <rdfs:label xml:lang="en">is refuted by</rdfs:label>
        <dc:description xml:lang="en">has evidence is a relation between a proposition and something that refutes (is incompatible with) the truth of the assertion.</dc:description>
        <rdfs:subPropertyOf rdf:resource="&resource;SIO_000772"/>
    </owl:ObjectProperty>
    


    <!-- http://semanticscience.org/resource/SIO_000775 -->

    <owl:ObjectProperty rdf:about="&resource;SIO_000775">
        <rdfs:label xml:lang="en">is refuting evidence for</rdfs:label>
        <rdfs:subPropertyOf rdf:resource="&resource;SIO_000773"/>
        <owl:inverseOf rdf:resource="&resource;SIO_000774"/>
    </owl:ObjectProperty>
    


    <!-- http://semanticscience.org/resource/SIO_000793 -->

    <owl:ObjectProperty rdf:about="&resource;SIO_000793">
        <rdfs:label xml:lang="en">measured at</rdfs:label>
        <resource:subset>core</resource:subset>
        <dc:description xml:lang="en">measured at is a relation between a measurement value and the time measurement.</dc:description>
        <rdfs:range rdf:resource="&resource;SIO_000391"/>
        <rdfs:subPropertyOf rdf:resource="&resource;SIO_000687"/>
    </owl:ObjectProperty>
    


    <!-- http://semanticscience.org/resource/SIO_000892 -->

    <owl:ObjectProperty rdf:about="&resource;SIO_000892">
        <rdfs:label xml:lang="en">in relation from</rdfs:label>
        <dc:description xml:lang="en">a in relation from b is a comparative relation in a is the object of reference in a relation with b. </dc:description>
        <rdfs:subPropertyOf rdf:resource="&resource;SIO_000212"/>
        <owl:inverseOf rdf:resource="&resource;SIO_000668"/>
    </owl:ObjectProperty>
    


    <!-- http://semanticscience.org/resource/SIO_000900 -->

    <owl:ObjectProperty rdf:about="&resource;SIO_000900">
        <rdfs:label xml:lang="en">has frequency</rdfs:label>
        <dc:description xml:lang="en">has frequency is a relation that specifies the occurence of an object or event</dc:description>
        <rdfs:subPropertyOf rdf:resource="&resource;SIO_000216"/>
        <owl:inverseOf rdf:resource="&resource;SIO_000901"/>
    </owl:ObjectProperty>
    


    <!-- http://semanticscience.org/resource/SIO_000901 -->

    <owl:ObjectProperty rdf:about="&resource;SIO_000901">
        <rdfs:label xml:lang="en">is frequency of</rdfs:label>
        <dc:description xml:lang="en">is frequency of is a relation between a temporal unit and an object or event</dc:description>
        <rdfs:subPropertyOf rdf:resource="&resource;SIO_000215"/>
    </owl:ObjectProperty>
    


    <!-- http://semanticscience.org/resource/SIO_000905 -->

    <owl:ObjectProperty rdf:about="&resource;SIO_000905">
        <rdfs:label xml:lang="en">has substrate</rdfs:label>
        <dc:description xml:lang="en">has substrate is a relation between a process and an object where the object is destroyed by its participation in the process.</dc:description>
        <rdfs:subPropertyOf rdf:resource="&resource;SIO_000291"/>
    </owl:ObjectProperty>
    


    <!-- http://semanticscience.org/resource/SIO_000970 -->

    <owl:ObjectProperty rdf:about="&resource;SIO_000970">
        <rdfs:label xml:lang="en">is first part of</rdfs:label>
        <dc:description xml:lang="en">is first part of is a proper part relation in which the part is the first of a set of linearly ordered parts resulting from the projection of the whole on a linear coordinate system.</dc:description>
        <rdfs:subPropertyOf rdf:resource="&resource;SIO_000975"/>
    </owl:ObjectProperty>
    


    <!-- http://semanticscience.org/resource/SIO_000971 -->

    <owl:ObjectProperty rdf:about="&resource;SIO_000971">
        <rdfs:label xml:lang="en">has first part</rdfs:label>
        <dc:description xml:lang="en">has first part is a proper part relation in which the part is the first of a set of linearly ordered parts resulting from the projection of the whole on a linear coordinate system.</dc:description>
        <owl:inverseOf rdf:resource="&resource;SIO_000970"/>
        <rdfs:subPropertyOf rdf:resource="&resource;SIO_000974"/>
    </owl:ObjectProperty>
    


    <!-- http://semanticscience.org/resource/SIO_000972 -->

    <owl:ObjectProperty rdf:about="&resource;SIO_000972">
        <rdfs:label xml:lang="en">has last part</rdfs:label>
        <dc:description xml:lang="en">has last part is a proper part relation in which the part is the last of a set of linearly ordered parts resulting from the projection of the whole on a linear coordinate system.</dc:description>
        <owl:inverseOf rdf:resource="&resource;SIO_000973"/>
        <rdfs:subPropertyOf rdf:resource="&resource;SIO_000974"/>
    </owl:ObjectProperty>
    


    <!-- http://semanticscience.org/resource/SIO_000973 -->

    <owl:ObjectProperty rdf:about="&resource;SIO_000973">
        <rdfs:label xml:lang="en">is last part of</rdfs:label>
        <dc:description xml:lang="en">is last part of is a proper part relation in which the part is the last of a set of linearly ordered parts resulting from the projection of the whole on a linear coordinate system.</dc:description>
        <rdfs:subPropertyOf rdf:resource="&resource;SIO_000975"/>
    </owl:ObjectProperty>
    


    <!-- http://semanticscience.org/resource/SIO_000974 -->

    <owl:ObjectProperty rdf:about="&resource;SIO_000974">
        <rdfs:label xml:lang="en">has ordered part</rdfs:label>
        <dc:description xml:lang="en">has ordered part of is a proper part relation in which the part is one of a set of linearly ordered parts resulting from the projection of the whole on a linear coordinate system.</dc:description>
        <rdfs:subPropertyOf rdf:resource="&resource;SIO_000053"/>
    </owl:ObjectProperty>
    


    <!-- http://semanticscience.org/resource/SIO_000975 -->

    <owl:ObjectProperty rdf:about="&resource;SIO_000975">
        <rdfs:label xml:lang="en">is ordered part of</rdfs:label>
        <dc:description xml:lang="en">is ordered part of is a proper part relation in which the part is one of a set of linearly ordered parts resulting from the projection of the whole on a linear coordinate system.</dc:description>
        <rdfs:subPropertyOf rdf:resource="&resource;SIO_000093"/>
    </owl:ObjectProperty>
    


    <!-- http://semanticscience.org/resource/SIO_001096 -->

    <owl:ObjectProperty rdf:about="&resource;SIO_001096">
        <rdfs:label xml:lang="en">is specialization of</rdfs:label>
        <resource:equivalentTo rdf:datatype="&xsd;anyURI">http://www.w3.org/ns/prov#specializationOf</resource:equivalentTo>
        <resource:example xml:lang="en">a weather forecast for the city of London produced at a specific time is a specialization of a weather forecast for the city of London.</resource:example>
        <dc:description xml:lang="en">is specialization of is a relation between a more specific instance (in terms of spatial/temporal localization &amp; other attributres) than the other.</dc:description>
        <rdfs:subPropertyOf rdf:resource="&resource;SIO_000272"/>
        <owl:inverseOf rdf:resource="&resource;SIO_001097"/>
    </owl:ObjectProperty>
    


    <!-- http://semanticscience.org/resource/SIO_001097 -->

    <owl:ObjectProperty rdf:about="&resource;SIO_001097">
        <rdfs:label xml:lang="en">is generalization of</rdfs:label>
        <dc:description xml:lang="en">is generalization of is a relation between a more general instance (in terms of spatial/temporal localization &amp; other attributres) than the other.</dc:description>
        <rdfs:subPropertyOf rdf:resource="&resource;SIO_000272"/>
    </owl:ObjectProperty>
    


    <!-- http://semanticscience.org/resource/SIO_001098 -->

    <owl:ObjectProperty rdf:about="&resource;SIO_001098">
        <rdf:type rdf:resource="&owl;SymmetricProperty"/>
        <rdfs:label xml:lang="en">is alternate of</rdfs:label>
        <resource:equivalentTo rdf:datatype="&xsd;anyURI">http://www.w3.org/ns/prov#alternateOf</resource:equivalentTo>
        <resource:example rdf:datatype="&xsd;anyURI">two weather forecasts for the city of London produced at different times or by different organizations (etc) are alternates of each other, and instances of / specializations of forecasts for the city of London.</resource:example>
        <dc:description xml:lang="en">is alternate of relates two specialized instances.</dc:description>
        <rdfs:subPropertyOf rdf:resource="&resource;SIO_000272"/>
        <owl:inverseOf rdf:resource="&resource;SIO_001098"/>
    </owl:ObjectProperty>
    


    <!-- http://semanticscience.org/resource/SIO_001101 -->

    <owl:ObjectProperty rdf:about="&resource;SIO_001101">
        <rdf:type rdf:resource="&owl;SymmetricProperty"/>
        <rdfs:label xml:lang="en">is mutual capability of</rdfs:label>
        <dc:description xml:lang="en">a is mutual capability of b if and only if the realization of capability  a necessarily causes the realization of capability b.</dc:description>
        <rdfs:subPropertyOf rdf:resource="&resource;SIO_000709"/>
    </owl:ObjectProperty>
    


    <!-- http://semanticscience.org/resource/SIO_001154 -->

    <owl:ObjectProperty rdf:about="&resource;SIO_001154">
        <rdfs:label xml:lang="en">regulates</rdfs:label>
        <dc:description xml:lang="en">x regulates y if and only if x is a process and y is either a process or a quality, and the progression of x exerts an effect on the frequency, rate or extent of y</dc:description>
        <rdfs:subPropertyOf rdf:resource="&resource;SIO_000294"/>
    </owl:ObjectProperty>
    


    <!-- http://semanticscience.org/resource/SIO_001155 -->

    <owl:ObjectProperty rdf:about="&resource;SIO_001155">
        <rdfs:label xml:lang="en">is regulated by</rdfs:label>
        <rdfs:subPropertyOf rdf:resource="&resource;SIO_000352"/>
        <owl:inverseOf rdf:resource="&resource;SIO_001154"/>
    </owl:ObjectProperty>
    


    <!-- http://semanticscience.org/resource/SIO_001156 -->

    <owl:ObjectProperty rdf:about="&resource;SIO_001156">
        <rdfs:label xml:lang="en">results in</rdfs:label>
        <rdfs:subPropertyOf rdf:resource="&resource;SIO_000229"/>
        <rdfs:subPropertyOf rdf:resource="&resource;SIO_000294"/>
    </owl:ObjectProperty>
    


    <!-- http://semanticscience.org/resource/SIO_001157 -->

    <owl:ObjectProperty rdf:about="&resource;SIO_001157">
        <rdfs:label xml:lang="en">is result of</rdfs:label>
        <rdfs:subPropertyOf rdf:resource="&resource;SIO_000352"/>
    </owl:ObjectProperty>
    


    <!-- http://semanticscience.org/resource/SIO_001158 -->

    <owl:ObjectProperty rdf:about="&resource;SIO_001158">
        <rdfs:label xml:lang="en">affects</rdfs:label>
        <rdfs:subPropertyOf rdf:resource="&resource;SIO_000229"/>
    </owl:ObjectProperty>
    


    <!-- http://semanticscience.org/resource/SIO_001159 -->

    <owl:ObjectProperty rdf:about="&resource;SIO_001159">
        <rdfs:label xml:lang="en">is affected by</rdfs:label>
        <rdfs:subPropertyOf rdf:resource="&resource;SIO_000062"/>
        <owl:inverseOf rdf:resource="&resource;SIO_001158"/>
    </owl:ObjectProperty>
    


    <!-- http://semanticscience.org/resource/SIO_001242 -->

    <owl:ObjectProperty rdf:about="&resource;SIO_001242">
        <rdf:type rdf:resource="&owl;SymmetricProperty"/>
        <rdfs:label xml:lang="en">is identical to</rdfs:label>
        <dc:description xml:lang="en">is identical to is a relation between two objects that are conceptually the same notwithstanding provenance or other non-intrinsic attributes.</dc:description>
        <rdfs:subPropertyOf rdf:resource="&resource;SIO_000736"/>
    </owl:ObjectProperty>
    


    <!-- http://semanticscience.org/resource/SIO_001247 -->

    <owl:ObjectProperty rdf:about="&resource;SIO_001247">
        <rdf:type rdf:resource="&owl;SymmetricProperty"/>
        <rdf:type rdf:resource="&owl;TransitiveProperty"/>
        <rdfs:label xml:lang="en">is transitively related to</rdfs:label>
        <resource:subset>ovopub</resource:subset>
        <rdfs:comment>not included in standard distribution</rdfs:comment>
    </owl:ObjectProperty>
    


    <!-- http://semanticscience.org/resource/SIO_010078 -->

    <owl:ObjectProperty rdf:about="&resource;SIO_010078">
        <rdfs:label xml:lang="en">encodes</rdfs:label>
        <dc:description xml:lang="en">A relation between two objects, in which the first object contains information that is used to produce the second object.</dc:description>
        <resource:example xml:lang="en">an open reading frame encodes a protein (it contains information that specifies the amino acid composition and topology)</resource:example>
        <rdfs:subPropertyOf rdf:resource="&resource;SIO_000338"/>
        <owl:inverseOf rdf:resource="&resource;SIO_010079"/>
        <rdfs:domain>
            <owl:Class>
                <owl:unionOf rdf:parseType="Collection">
                    <rdf:Description rdf:about="&resource;SIO_010010"/>
                    <owl:Restriction>
                        <owl:onProperty rdf:resource="&resource;SIO_000068"/>
                        <owl:someValuesFrom rdf:resource="&resource;SIO_010010"/>
                    </owl:Restriction>
                </owl:unionOf>
            </owl:Class>
        </rdfs:domain>
        <rdfs:range>
            <owl:Class>
                <owl:unionOf rdf:parseType="Collection">
                    <rdf:Description rdf:about="&resource;SIO_010009"/>
                    <rdf:Description rdf:about="&resource;SIO_010011"/>
                    <rdf:Description rdf:about="&resource;SIO_010043"/>
                    <owl:Restriction>
                        <owl:onProperty rdf:resource="&resource;SIO_000068"/>
                        <owl:someValuesFrom rdf:resource="&resource;SIO_010009"/>
                    </owl:Restriction>
                    <owl:Restriction>
                        <owl:onProperty rdf:resource="&resource;SIO_000068"/>
                        <owl:someValuesFrom rdf:resource="&resource;SIO_010011"/>
                    </owl:Restriction>
                    <owl:Restriction>
                        <owl:onProperty rdf:resource="&resource;SIO_000068"/>
                        <owl:someValuesFrom rdf:resource="&resource;SIO_010043"/>
                    </owl:Restriction>
                </owl:unionOf>
            </owl:Class>
        </rdfs:range>
    </owl:ObjectProperty>
    


    <!-- http://semanticscience.org/resource/SIO_010079 -->

    <owl:ObjectProperty rdf:about="&resource;SIO_010079">
        <rdfs:label xml:lang="en">is encoded by</rdfs:label>
        <dc:description xml:lang="en">A relation between two objects, in which the first object is produced from the information contained in the second object.</dc:description>
        <rdfs:subPropertyOf rdf:resource="&resource;SIO_000339"/>
    </owl:ObjectProperty>
    


    <!-- http://semanticscience.org/resource/SIO_010080 -->

    <owl:ObjectProperty rdf:about="&resource;SIO_010080">
        <rdfs:label xml:lang="en">is transcribed into</rdfs:label>
        <resource:example xml:lang="en">DNA is transcribed into RNA</resource:example>
        <dc:description xml:lang="en">a relation between two information content entities in which one is transcribed into (an exact or similar kind) another through some process.</dc:description>
        <rdfs:subPropertyOf rdf:resource="&resource;SIO_010078"/>
        <rdfs:range>
            <owl:Class>
                <owl:unionOf rdf:parseType="Collection">
                    <rdf:Description rdf:about="&resource;SIO_010009"/>
                    <owl:Restriction>
                        <owl:onProperty rdf:resource="&resource;SIO_000068"/>
                        <owl:someValuesFrom rdf:resource="&resource;SIO_010009"/>
                    </owl:Restriction>
                </owl:unionOf>
            </owl:Class>
        </rdfs:range>
        <rdfs:domain>
            <owl:Class>
                <owl:unionOf rdf:parseType="Collection">
                    <rdf:Description rdf:about="&resource;SIO_010010"/>
                    <owl:Restriction>
                        <owl:onProperty rdf:resource="&resource;SIO_000068"/>
                        <owl:someValuesFrom rdf:resource="&resource;SIO_010010"/>
                    </owl:Restriction>
                </owl:unionOf>
            </owl:Class>
        </rdfs:domain>
    </owl:ObjectProperty>
    


    <!-- http://semanticscience.org/resource/SIO_010081 -->

    <owl:ObjectProperty rdf:about="&resource;SIO_010081">
        <rdfs:label xml:lang="en">is transcribed from</rdfs:label>
        <rdfs:subPropertyOf rdf:resource="&resource;SIO_010079"/>
        <owl:inverseOf rdf:resource="&resource;SIO_010080"/>
        <rdfs:range>
            <owl:Class>
                <owl:unionOf rdf:parseType="Collection">
                    <rdf:Description rdf:about="&resource;SIO_010010"/>
                    <owl:Restriction>
                        <owl:onProperty rdf:resource="&resource;SIO_000068"/>
                        <owl:someValuesFrom rdf:resource="&resource;SIO_010010"/>
                    </owl:Restriction>
                </owl:unionOf>
            </owl:Class>
        </rdfs:range>
        <rdfs:domain>
            <owl:Class>
                <owl:unionOf rdf:parseType="Collection">
                    <rdf:Description rdf:about="&resource;SIO_010009"/>
                    <owl:Restriction>
                        <owl:onProperty rdf:resource="&resource;SIO_000068"/>
                        <owl:someValuesFrom rdf:resource="&resource;SIO_010009"/>
                    </owl:Restriction>
                </owl:unionOf>
            </owl:Class>
        </rdfs:domain>
    </owl:ObjectProperty>
    


    <!-- http://semanticscience.org/resource/SIO_010082 -->

    <owl:ObjectProperty rdf:about="&resource;SIO_010082">
        <rdfs:label xml:lang="en">is translated into</rdfs:label>
        <resource:example xml:lang="en">RNA is translated into Protein</resource:example>
        <resource:example xml:lang="en">a relation between two information content entities in which one is translated into (a completely different kind of entity) another through some process.</resource:example>
        <rdfs:range rdf:resource="&resource;SIO_010007"/>
        <rdfs:subPropertyOf rdf:resource="&resource;SIO_010078"/>
        <rdfs:domain>
            <owl:Class>
                <owl:unionOf rdf:parseType="Collection">
                    <rdf:Description rdf:about="&resource;SIO_010009"/>
                    <owl:Restriction>
                        <owl:onProperty rdf:resource="&resource;SIO_000068"/>
                        <owl:someValuesFrom rdf:resource="&resource;SIO_010009"/>
                    </owl:Restriction>
                </owl:unionOf>
            </owl:Class>
        </rdfs:domain>
    </owl:ObjectProperty>
    


    <!-- http://semanticscience.org/resource/SIO_010083 -->

    <owl:ObjectProperty rdf:about="&resource;SIO_010083">
        <rdfs:label xml:lang="en">is translated from</rdfs:label>
        <rdfs:subPropertyOf rdf:resource="&resource;SIO_010079"/>
        <owl:inverseOf rdf:resource="&resource;SIO_010082"/>
        <rdfs:range>
            <owl:Class>
                <owl:unionOf rdf:parseType="Collection">
                    <rdf:Description rdf:about="&resource;SIO_010009"/>
                    <owl:Restriction>
                        <owl:onProperty rdf:resource="&resource;SIO_000068"/>
                        <owl:someValuesFrom rdf:resource="&resource;SIO_010009"/>
                    </owl:Restriction>
                </owl:unionOf>
            </owl:Class>
        </rdfs:range>
    </owl:ObjectProperty>
    


    <!-- http://semanticscience.org/resource/SIO_010302 -->

    <owl:ObjectProperty rdf:about="&resource;SIO_010302">
        <rdf:type rdf:resource="&owl;SymmetricProperty"/>
        <rdfs:label xml:lang="en">is homologous to</rdfs:label>
        <dc:description xml:lang="en">a relation between two entities which indicates their common ancestry.</dc:description>
        <rdfs:subPropertyOf rdf:resource="&resource;SIO_000272"/>
    </owl:ObjectProperty>
    


    <!-- 
    ///////////////////////////////////////////////////////////////////////////////////////
    //
    // Data properties
    //
    ///////////////////////////////////////////////////////////////////////////////////////
     -->

    


    <!-- http://semanticscience.org/resource/SIO_000300 -->

    <owl:DatatypeProperty rdf:about="&resource;SIO_000300">
        <rdf:type rdf:resource="&owl;FunctionalProperty"/>
        <rdfs:label xml:lang="en">has value</rdfs:label>
        <dc:description xml:lang="en">A relation between a informational entity and its actual value (numeric, date, text, etc).</dc:description>
        <resource:subset>core</resource:subset>
        <resource:subset>relations</resource:subset>
        <resource:subset>nlp</resource:subset>
        <resource:subset xml:lang="en">sadi</resource:subset>
    </owl:DatatypeProperty>
    


    <!-- 
    ///////////////////////////////////////////////////////////////////////////////////////
    //
    // Classes
    //
    ///////////////////////////////////////////////////////////////////////////////////////
     -->

    


    <!-- http://semanticscience.org/resource/SIO_000000 -->

    <owl:Class rdf:about="&resource;SIO_000000">
        <rdfs:label xml:lang="en">entity</rdfs:label>
        <dc:description xml:lang="en">Every thing is an entity.</dc:description>
        <resource:subset>core</resource:subset>
    </owl:Class>
    


    <!-- http://semanticscience.org/resource/SIO_000004 -->

    <owl:Class rdf:about="&resource;SIO_000004">
        <rdfs:label xml:lang="en">material entity</rdfs:label>
        <rdfs:subClassOf rdf:resource="&resource;SIO_000776"/>
        <rdfs:subClassOf>
            <owl:Restriction>
                <owl:onProperty rdf:resource="&resource;SIO_000008"/>
                <owl:someValuesFrom rdf:resource="&resource;SIO_000279"/>
            </owl:Restriction>
        </rdfs:subClassOf>
        <rdfs:subClassOf>
            <owl:Restriction>
                <owl:onProperty rdf:resource="&resource;SIO_000053"/>
                <owl:allValuesFrom rdf:resource="&resource;SIO_000004"/>
            </owl:Restriction>
        </rdfs:subClassOf>
        <dc:description xml:lang="en">A material entity is a physical entity that is spatially extended, exists as a whole at any point in time and has mass.</dc:description>
        <resource:subset>core</resource:subset>
    </owl:Class>
    


    <!-- http://semanticscience.org/resource/SIO_000005 -->

    <owl:Class rdf:about="&resource;SIO_000005">
        <rdfs:label xml:lang="en">quality</rdfs:label>
        <rdfs:subClassOf rdf:resource="&resource;SIO_000614"/>
        <rdfs:subClassOf>
            <owl:Restriction>
                <owl:onProperty rdf:resource="&resource;SIO_000218"/>
                <owl:someValuesFrom rdf:resource="&resource;SIO_000000"/>
            </owl:Restriction>
        </rdfs:subClassOf>
        <owl:disjointWith rdf:resource="&resource;SIO_000340"/>
        <dc:description xml:lang="en">A quality is an attribute that is intrinsically associated with its bearer (or its parts), but whose presence/absence and observed/measured value may vary.</dc:description>
        <resource:subset>core</resource:subset>
    </owl:Class>
    


    <!-- http://semanticscience.org/resource/SIO_000006 -->

    <owl:Class rdf:about="&resource;SIO_000006">
        <rdfs:label xml:lang="en">process</rdfs:label>
        <rdfs:subClassOf rdf:resource="&resource;SIO_000000"/>
        <rdfs:subClassOf>
            <owl:Restriction>
                <owl:onProperty rdf:resource="&resource;SIO_000687"/>
                <owl:allValuesFrom rdf:resource="&resource;SIO_000417"/>
            </owl:Restriction>
        </rdfs:subClassOf>
        <rdfs:subClassOf>
            <owl:Restriction>
                <owl:onProperty rdf:resource="&resource;SIO_000053"/>
                <owl:allValuesFrom rdf:resource="&resource;SIO_000006"/>
            </owl:Restriction>
        </rdfs:subClassOf>
        <dc:description xml:lang="en">A process is an entity that is identifiable only through the unfolding of time, has temporal parts, and unless otherwise specified/predicted, cannot be identified from any instant of time in which it exists.</dc:description>
        <resource:subset>core</resource:subset>
        <resource:subset>process+</resource:subset>
    </owl:Class>
    


    <!-- http://semanticscience.org/resource/SIO_000009 -->

    <owl:Class rdf:about="&resource;SIO_000009">
        <rdfs:label xml:lang="en">social entity</rdfs:label>
        <rdfs:subClassOf rdf:resource="&resource;SIO_000015"/>
        <dc:description xml:lang="en">A social entity pertains to the interaction among individuals and groups.</dc:description>
    </owl:Class>
    


    <!-- http://semanticscience.org/resource/SIO_000010 -->

    <owl:Class rdf:about="&resource;SIO_000010">
        <rdfs:label xml:lang="en">social structure</rdfs:label>
        <rdfs:subClassOf rdf:resource="&resource;SIO_000009"/>
        <rdfs:subClassOf>
            <owl:Restriction>
                <owl:onProperty rdf:resource="&resource;SIO_000059"/>
                <owl:allValuesFrom rdf:resource="&resource;SIO_000776"/>
            </owl:Restriction>
        </rdfs:subClassOf>
        <dc:description xml:lang="en">A social structure is a social entity which consists of relationships between two or more entities.</dc:description>
    </owl:Class>
    


    <!-- http://semanticscience.org/resource/SIO_000012 -->

    <owl:Class rdf:about="&resource;SIO_000012">
        <rdfs:label xml:lang="en">organization</rdfs:label>
        <rdfs:subClassOf rdf:resource="&resource;SIO_000620"/>
        <dc:description xml:lang="en">An organization is a collective with a complex articulation of tasks, roles and responsibilities.</dc:description>
    </owl:Class>
    


    <!-- http://semanticscience.org/resource/SIO_000013 -->

    <owl:Class rdf:about="&resource;SIO_000013">
        <rdfs:label xml:lang="en">geographic position</rdfs:label>
        <rdfs:subClassOf rdf:resource="&resource;SIO_000056"/>
        <dc:description xml:lang="en">A geographic position is the coordinate of an entity against some geographic coordinate system.</dc:description>
    </owl:Class>
    


    <!-- http://semanticscience.org/resource/SIO_000014 -->

    <owl:Class rdf:about="&resource;SIO_000014">
        <rdfs:label xml:lang="en">disposition</rdfs:label>
        <rdfs:subClassOf rdf:resource="&resource;SIO_000112"/>
        <rdfs:subClassOf>
            <owl:Restriction>
                <owl:onProperty rdf:resource="&resource;SIO_000008"/>
                <owl:someValuesFrom rdf:resource="&resource;SIO_000638"/>
            </owl:Restriction>
        </rdfs:subClassOf>
        <dc:description xml:lang="en">A disposition is the tendency of a capability to be exhibited under certain conditions or in response to a certain stimulus (trigger).</dc:description>
        <resource:subset>core</resource:subset>
        <resource:example xml:lang="en">solubility (to dissolve when put in fluid); fragility (disposition to break when dropped)</resource:example>
    </owl:Class>
    


    <!-- http://semanticscience.org/resource/SIO_000015 -->

    <owl:Class rdf:about="&resource;SIO_000015">
        <rdfs:label xml:lang="en">information content entity</rdfs:label>
        <rdfs:subClassOf rdf:resource="&resource;SIO_000776"/>
        <rdfs:subClassOf>
            <owl:Restriction>
                <owl:onProperty rdf:resource="&resource;SIO_000053"/>
                <owl:allValuesFrom rdf:resource="&resource;SIO_000015"/>
            </owl:Restriction>
        </rdfs:subClassOf>
        <resource:subset>core</resource:subset>
        <resource:subset>ice+</resource:subset>
        <dc:description xml:lang="en">information content entity is an object that requires some background knowledge or procedure to correctly interpret.</dc:description>
    </owl:Class>
    


    <!-- http://semanticscience.org/resource/SIO_000016 -->

    <owl:Class rdf:about="&resource;SIO_000016">
        <rdfs:label xml:lang="en">role</rdfs:label>
        <rdfs:subClassOf rdf:resource="&resource;SIO_000340"/>
        <resource:subset>core</resource:subset>
        <dc:description xml:lang="en">A role is a realizable entity that describes behaviours, rights and obligations of an entity in some particular circumstance.</dc:description>
    </owl:Class>
    


    <!-- http://semanticscience.org/resource/SIO_000017 -->

    <owl:Class rdf:about="&resource;SIO_000017">
        <rdfs:label xml:lang="en">function</rdfs:label>
        <rdfs:subClassOf rdf:resource="&resource;SIO_000112"/>
        <owl:disjointWith rdf:resource="&resource;SIO_000354"/>
        <resource:subset>core</resource:subset>
        <dc:description xml:lang="en">A function is a capability that satisfies some agentive objective, or (evolutionary) optimization.</dc:description>
    </owl:Class>
    


    <!-- http://semanticscience.org/resource/SIO_000019 -->

    <owl:Class rdf:about="&resource;SIO_000019">
        <rdfs:label xml:lang="en">site</rdfs:label>
        <rdfs:subClassOf rdf:resource="&resource;SIO_000370"/>
        <resource:example xml:lang="en">A nostril; the interior of the heart valve; the interior of a bottle.</resource:example>
        <dc:description xml:lang="en">A site is a spatial region bounded (in part or in whole) by material entities and may be occupied by material entities.</dc:description>
    </owl:Class>
    


    <!-- http://semanticscience.org/resource/SIO_000022 -->

    <owl:Class rdf:about="&resource;SIO_000022">
        <rdfs:label xml:lang="en">material boundary</rdfs:label>
        <rdfs:subClassOf rdf:resource="&resource;SIO_000783"/>
        <rdfs:subClassOf>
            <owl:Restriction>
                <owl:onProperty rdf:resource="&resource;SIO_000096"/>
                <owl:someValuesFrom rdf:resource="&resource;SIO_000004"/>
            </owl:Restriction>
        </rdfs:subClassOf>
        <dc:description xml:lang="en">A material boundary is the boundary of a material entity which exists as a lower dimensional entity at exactly the location where its parts no longer extend into space. Every material entity has a boundary, and a boundary is the boundary of exactly 1 material entity.</dc:description>
        <resource:example xml:lang="en">the external surface of the window; the surface of the p52 protein</resource:example>
    </owl:Class>
    


    <!-- http://semanticscience.org/resource/SIO_000026 -->

    <owl:Class rdf:about="&resource;SIO_000026">
        <rdfs:label xml:lang="en">object quality</rdfs:label>
        <rdfs:subClassOf rdf:resource="&resource;SIO_000005"/>
        <rdfs:subClassOf>
            <owl:Restriction>
                <owl:onProperty rdf:resource="&resource;SIO_000218"/>
                <owl:someValuesFrom rdf:resource="&resource;SIO_000776"/>
            </owl:Restriction>
        </rdfs:subClassOf>
        <dc:description xml:lang="en">An object quality is quality of an object.</dc:description>
    </owl:Class>
    


    <!-- http://semanticscience.org/resource/SIO_000027 -->

    <owl:Class rdf:about="&resource;SIO_000027">
        <rdfs:label xml:lang="en">process quality</rdfs:label>
        <rdfs:subClassOf rdf:resource="&resource;SIO_000005"/>
        <rdfs:subClassOf>
            <owl:Restriction>
                <owl:onProperty rdf:resource="&resource;SIO_000218"/>
                <owl:someValuesFrom rdf:resource="&resource;SIO_000006"/>
            </owl:Restriction>
        </rdfs:subClassOf>
        <dc:description xml:lang="en">A process quality is quality that is associated with a process.</dc:description>
    </owl:Class>
    


    <!-- http://semanticscience.org/resource/SIO_000030 -->

    <owl:Class rdf:about="&resource;SIO_000030">
        <rdfs:label xml:lang="en">biopolymer sequence</rdfs:label>
        <rdfs:subClassOf rdf:resource="&resource;SIO_010014"/>
        <rdfs:subClassOf>
            <owl:Restriction>
                <owl:onProperty rdf:resource="&resource;SIO_000210"/>
                <owl:someValuesFrom>
                    <owl:Class>
                        <owl:intersectionOf rdf:parseType="Collection">
                            <rdf:Description rdf:about="&resource;SIO_000626"/>
                            <owl:Restriction>
                                <owl:onProperty rdf:resource="&resource;SIO_000011"/>
                                <owl:someValuesFrom rdf:resource="&resource;SIO_000092"/>
                            </owl:Restriction>
                        </owl:intersectionOf>
                    </owl:Class>
                </owl:someValuesFrom>
            </owl:Restriction>
        </rdfs:subClassOf>
        <rdfs:subClassOf>
            <owl:Restriction>
                <owl:onProperty rdf:resource="&resource;SIO_000300"/>
                <owl:someValuesFrom rdf:resource="&xsd;string"/>
            </owl:Restriction>
        </rdfs:subClassOf>
        <rdfs:subClassOf>
            <owl:Restriction>
                <owl:onProperty rdf:resource="&resource;SIO_000563"/>
                <owl:someValuesFrom rdf:resource="&resource;SIO_000092"/>
            </owl:Restriction>
        </rdfs:subClassOf>
        <dc:description xml:lang="en">A sequence is a primary structure descriptor in which each of the letters in the string represents a monomeric unit (residue) in which adjacent letters represent the connectivity between the monomeric units.</dc:description>
    </owl:Class>
    


    <!-- http://semanticscience.org/resource/SIO_000031 -->

    <owl:Class rdf:about="&resource;SIO_000031">
        <rdfs:label xml:lang="en">start date</rdfs:label>
        <rdfs:subClassOf rdf:resource="&resource;SIO_000418"/>
        <dc:description xml:lang="en">A start date is a time instant pertaining to the date of the beginning of a process.</dc:description>
    </owl:Class>
    


    <!-- http://semanticscience.org/resource/SIO_000032 -->

    <owl:Class rdf:about="&resource;SIO_000032">
        <rdfs:label xml:lang="en">end date</rdfs:label>
        <rdfs:subClassOf rdf:resource="&resource;SIO_000418"/>
        <dc:description xml:lang="en">An end date is a time instant pertaining to date of the end of a process.</dc:description>
    </owl:Class>
    


    <!-- http://semanticscience.org/resource/SIO_000033 -->

    <owl:Class rdf:about="&resource;SIO_000033">
        <rdfs:label xml:lang="en">process status</rdfs:label>
        <rdfs:subClassOf rdf:resource="&resource;SIO_000027"/>
        <rdfs:subClassOf>
            <owl:Restriction>
                <owl:onProperty rdf:resource="&resource;SIO_000011"/>
                <owl:someValuesFrom rdf:resource="&resource;SIO_000006"/>
            </owl:Restriction>
        </rdfs:subClassOf>
        <dc:description xml:lang="en">process status is a process quality that describes the state of a process.</dc:description>
    </owl:Class>
    


    <!-- http://semanticscience.org/resource/SIO_000034 -->

    <owl:Class rdf:about="&resource;SIO_000034">
        <rdfs:label xml:lang="en">completed</rdfs:label>
        <rdfs:subClassOf rdf:resource="&resource;SIO_000033"/>
        <dc:description xml:lang="en">completed is that status of a process that successfully unfolds.</dc:description>
    </owl:Class>
    


    <!-- http://semanticscience.org/resource/SIO_000035 -->

    <owl:Class rdf:about="&resource;SIO_000035">
        <rdfs:label xml:lang="en">ongoing</rdfs:label>
        <rdfs:subClassOf rdf:resource="&resource;SIO_000033"/>
        <dc:description xml:lang="en">ongoing is the status of a process that is not yet complete.</dc:description>
    </owl:Class>
    


    <!-- http://semanticscience.org/resource/SIO_000036 -->

    <owl:Class rdf:about="&resource;SIO_000036">
        <rdfs:label xml:lang="en">predicted</rdfs:label>
        <rdfs:subClassOf rdf:resource="&resource;SIO_001186"/>
        <dc:description xml:lang="en">predicted is the quality of an entity that is thought to exist, as evidenced by some rational procedure.</dc:description>
    </owl:Class>
    


    <!-- http://semanticscience.org/resource/SIO_000037 -->

    <owl:Class rdf:about="&resource;SIO_000037">
        <rdfs:label xml:lang="en">spatial quantity</rdfs:label>
        <rdfs:subClassOf rdf:resource="&resource;SIO_000258"/>
        <rdfs:subClassOf>
            <owl:Restriction>
                <owl:onProperty rdf:resource="&resource;SIO_000216"/>
                <owl:someValuesFrom rdf:resource="&resource;SIO_000052"/>
            </owl:Restriction>
        </rdfs:subClassOf>
        <rdfs:subClassOf>
            <owl:Restriction>
                <owl:onProperty rdf:resource="&resource;SIO_000011"/>
                <owl:someValuesFrom rdf:resource="&resource;SIO_000776"/>
            </owl:Restriction>
        </rdfs:subClassOf>
        <dc:description xml:lang="en">A spatial quantity is a quantity obtained from measuring the spatial extent of an entity </dc:description>
        <resource:hasSynonym xml:lang="en">physical dimensional quantity</resource:hasSynonym>
    </owl:Class>
    


    <!-- http://semanticscience.org/resource/SIO_000038 -->

    <owl:Class rdf:about="&resource;SIO_000038">
        <rdfs:label xml:lang="en">1D extent quantity</rdfs:label>
        <rdfs:subClassOf rdf:resource="&resource;SIO_000037"/>
        <dc:description xml:lang="en">A quantity that extends in single dimension.</dc:description>
    </owl:Class>
    


    <!-- http://semanticscience.org/resource/SIO_000039 -->

    <owl:Class rdf:about="&resource;SIO_000039">
        <rdfs:label xml:lang="en">depth</rdfs:label>
        <rdfs:subClassOf rdf:resource="&resource;SIO_000038"/>
        <dc:description xml:lang="en">depth is the dimensional extent into a plane of a 3D projection of the object.</dc:description>
    </owl:Class>
    


    <!-- http://semanticscience.org/resource/SIO_000040 -->

    <owl:Class rdf:about="&resource;SIO_000040">
        <rdfs:label xml:lang="en">height</rdfs:label>
        <rdfs:subClassOf rdf:resource="&resource;SIO_000038"/>
        <dc:description xml:lang="en">height is the one dimensional extent along the vertical projection of a 3D object from a base plane of reference.</dc:description>
    </owl:Class>
    


    <!-- http://semanticscience.org/resource/SIO_000041 -->

    <owl:Class rdf:about="&resource;SIO_000041">
        <rdfs:label xml:lang="en">length</rdfs:label>
        <rdfs:subClassOf rdf:resource="&resource;SIO_000038"/>
        <dc:description xml:lang="en">length is the longer dimensional extent along a 2D projection of the object.</dc:description>
    </owl:Class>
    


    <!-- http://semanticscience.org/resource/SIO_000042 -->

    <owl:Class rdf:about="&resource;SIO_000042">
        <rdfs:label xml:lang="en">width</rdfs:label>
        <rdfs:subClassOf rdf:resource="&resource;SIO_000038"/>
        <dc:description xml:lang="en">width is the shorter dimensional extent perpendicular to a 2D projection of the object.</dc:description>
    </owl:Class>
    


    <!-- http://semanticscience.org/resource/SIO_000043 -->

    <owl:Class rdf:about="&resource;SIO_000043">
        <rdfs:label xml:lang="en">thickness</rdfs:label>
        <rdfs:subClassOf rdf:resource="&resource;SIO_000039"/>
        <dc:description xml:lang="en">thickness is the shortest dimensional extent of a 3D projection of an object.</dc:description>
    </owl:Class>
    


    <!-- http://semanticscience.org/resource/SIO_000044 -->

    <owl:Class rdf:about="&resource;SIO_000044">
        <rdfs:label xml:lang="en">2D extent quantity</rdfs:label>
        <rdfs:subClassOf rdf:resource="&resource;SIO_000037"/>
        <dc:description xml:lang="en">A quantity that extends in two dimensions.</dc:description>
    </owl:Class>
    


    <!-- http://semanticscience.org/resource/SIO_000045 -->

    <owl:Class rdf:about="&resource;SIO_000045">
        <rdfs:label xml:lang="en">area</rdfs:label>
        <rdfs:subClassOf rdf:resource="&resource;SIO_000044"/>
        <dc:description xml:lang="en">area is a quantity that pertains to the extent of a two-dimensional surface or shape, or planar lamina, in the plane.</dc:description>
    </owl:Class>
    


    <!-- http://semanticscience.org/resource/SIO_000046 -->

    <owl:Class rdf:about="&resource;SIO_000046">
        <rdfs:label xml:lang="en">length of perimeter</rdfs:label>
        <rdfs:subClassOf rdf:resource="&resource;SIO_000044"/>
        <dc:description xml:lang="en">A perimeter is a length of the outline that surrounds a two-dimensional shape. </dc:description>
    </owl:Class>
    


    <!-- http://semanticscience.org/resource/SIO_000047 -->

    <owl:Class rdf:about="&resource;SIO_000047">
        <rdfs:label xml:lang="en">circumference</rdfs:label>
        <rdfs:subClassOf rdf:resource="&resource;SIO_000046"/>
        <dc:description xml:lang="en">circumference is the length of the outline of a circle or ellipse. it is defined as c = 2*pi*r, where r is the radius.</dc:description>
    </owl:Class>
    


    <!-- http://semanticscience.org/resource/SIO_000048 -->

    <owl:Class rdf:about="&resource;SIO_000048">
        <rdfs:label xml:lang="en">3D extent quantity</rdfs:label>
        <rdfs:subClassOf rdf:resource="&resource;SIO_000037"/>
        <dc:description xml:lang="en">A quantity that extends in three dimensions.</dc:description>
    </owl:Class>
    


    <!-- http://semanticscience.org/resource/SIO_000049 -->

    <owl:Class rdf:about="&resource;SIO_000049">
        <rdfs:label xml:lang="en">volume</rdfs:label>
        <rdfs:subClassOf rdf:resource="&resource;SIO_000048"/>
        <dc:description xml:lang="en">volume is the quantity of three-dimensional space enclosed by some closed boundary.</dc:description>
    </owl:Class>
    


    <!-- http://semanticscience.org/resource/SIO_000051 -->

    <owl:Class rdf:about="&resource;SIO_000051">
        <rdfs:label xml:lang="en">compositional quality</rdfs:label>
        <rdfs:subClassOf rdf:resource="&resource;SIO_000026"/>
        <dc:description xml:lang="en">composition quality is a quality that describes its composition or anatomy.</dc:description>
    </owl:Class>
    


    <!-- http://semanticscience.org/resource/SIO_000052 -->

    <owl:Class rdf:about="&resource;SIO_000052">
        <rdfs:label xml:lang="en">quantity</rdfs:label>
        <owl:equivalentClass>
            <owl:Class>
                <owl:unionOf rdf:parseType="Collection">
                    <rdf:Description rdf:about="&resource;SIO_000257"/>
                    <rdf:Description rdf:about="&resource;SIO_000258"/>
                </owl:unionOf>
            </owl:Class>
        </owl:equivalentClass>
        <rdfs:subClassOf rdf:resource="&resource;SIO_000070"/>
        <rdfs:subClassOf>
            <owl:Restriction>
                <owl:onProperty rdf:resource="&resource;SIO_000011"/>
                <owl:someValuesFrom rdf:resource="&resource;SIO_000000"/>
            </owl:Restriction>
        </rdfs:subClassOf>
        <rdfs:subClassOf>
            <owl:Restriction>
                <owl:onProperty rdf:resource="&resource;SIO_000215"/>
                <owl:someValuesFrom rdf:resource="&resource;SIO_000000"/>
            </owl:Restriction>
        </rdfs:subClassOf>
        <dc:description xml:lang="en">A quantity is an informational entity that gives the magnitude of a property.</dc:description>
    </owl:Class>
    


    <!-- http://semanticscience.org/resource/SIO_000055 -->

    <owl:Class rdf:about="&resource;SIO_000055">
        <rdfs:label xml:lang="en">shape</rdfs:label>
        <rdfs:subClassOf rdf:resource="&resource;SIO_000026"/>
        <dc:description xml:lang="en">shape is the quality of a bearer that relates to its spatial extent.</dc:description>
    </owl:Class>
    


    <!-- http://semanticscience.org/resource/SIO_000056 -->

    <owl:Class rdf:about="&resource;SIO_000056">
        <rdfs:label xml:lang="en">position</rdfs:label>
        <rdfs:subClassOf rdf:resource="&resource;SIO_000070"/>
        <rdfs:subClassOf>
            <owl:Restriction>
                <owl:onProperty rdf:resource="&resource;SIO_000008"/>
                <owl:someValuesFrom rdf:resource="&resource;SIO_000328"/>
            </owl:Restriction>
        </rdfs:subClassOf>
        <dc:description xml:lang="en">A measurement of a spatial location relative to a frame of reference or other objects.</dc:description>
    </owl:Class>
    


    <!-- http://semanticscience.org/resource/SIO_000057 -->

    <owl:Class rdf:about="&resource;SIO_000057">
        <rdfs:label xml:lang="en">orientation</rdfs:label>
        <rdfs:subClassOf rdf:resource="&resource;SIO_000056"/>
        <dc:description xml:lang="en">orientation is an angle between the bearer and an axis, or the angle between the bearer and another object.</dc:description>
    </owl:Class>
    


    <!-- http://semanticscience.org/resource/SIO_000067 -->

    <owl:Class rdf:about="&resource;SIO_000067">
        <rdfs:label xml:lang="en">namespace</rdfs:label>
        <rdfs:subClassOf rdf:resource="&resource;SIO_000602"/>
        <rdfs:subClassOf>
            <owl:Restriction>
                <owl:onProperty rdf:resource="&resource;SIO_000059"/>
                <owl:allValuesFrom rdf:resource="&resource;SIO_000115"/>
            </owl:Restriction>
        </rdfs:subClassOf>
        <dc:description xml:lang="en">A namespace is an informational entity that defines a logical container for a set of symbols or identifiers.</dc:description>
    </owl:Class>
    


    <!-- http://semanticscience.org/resource/SIO_000069 -->

    <owl:Class rdf:about="&resource;SIO_000069">
        <rdfs:label xml:lang="en">data item</rdfs:label>
        <rdfs:subClassOf rdf:resource="&resource;SIO_000602"/>
        <rdfs:subClassOf>
            <owl:Restriction>
                <owl:onProperty rdf:resource="&resource;SIO_000062"/>
                <owl:someValuesFrom>
                    <owl:Class>
                        <owl:intersectionOf rdf:parseType="Collection">
                            <rdf:Description rdf:about="&resource;SIO_000006"/>
                            <owl:Restriction>
                                <owl:onProperty rdf:resource="&resource;SIO_000355"/>
                                <owl:someValuesFrom rdf:resource="&resource;SIO_000337"/>
                            </owl:Restriction>
                        </owl:intersectionOf>
                    </owl:Class>
                </owl:someValuesFrom>
            </owl:Restriction>
        </rdfs:subClassOf>
        <dc:description xml:lang="en">A data item consists of information that has been collected/generated towards some purpose.</dc:description>
    </owl:Class>
    


    <!-- http://semanticscience.org/resource/SIO_000070 -->

    <owl:Class rdf:about="&resource;SIO_000070">
        <rdfs:label xml:lang="en">measurement value</rdfs:label>
        <rdfs:subClassOf rdf:resource="&resource;SIO_000366"/>
        <rdfs:subClassOf>
            <owl:Class>
                <owl:unionOf rdf:parseType="Collection">
                    <owl:Restriction>
                        <owl:onProperty rdf:resource="&resource;SIO_000300"/>
                        <owl:someValuesFrom rdf:resource="&xsd;dateTime"/>
                    </owl:Restriction>
                    <owl:Restriction>
                        <owl:onProperty rdf:resource="&resource;SIO_000300"/>
                        <owl:someValuesFrom rdf:resource="&xsd;double"/>
                    </owl:Restriction>
                    <owl:Restriction>
                        <owl:onProperty rdf:resource="&resource;SIO_000300"/>
                        <owl:someValuesFrom rdf:resource="&xsd;float"/>
                    </owl:Restriction>
                    <owl:Restriction>
                        <owl:onProperty rdf:resource="&resource;SIO_000300"/>
                        <owl:someValuesFrom rdf:resource="&xsd;integer"/>
                    </owl:Restriction>
                </owl:unionOf>
            </owl:Class>
        </rdfs:subClassOf>
        <dc:description xml:lang="en">A measurement value is a quantitative description that reflects the magnitude of some attribute.</dc:description>
    </owl:Class>
    


    <!-- http://semanticscience.org/resource/SIO_000071 -->

    <owl:Class rdf:about="&resource;SIO_000071">
        <rdfs:label xml:lang="en">coordinate</rdfs:label>
        <rdfs:subClassOf rdf:resource="&resource;SIO_000056"/>
        <dc:description xml:lang="en">A coordinate is a measurement of position in n-dimensional space.</dc:description>
    </owl:Class>
    


    <!-- http://semanticscience.org/resource/SIO_000072 -->

    <owl:Class rdf:about="&resource;SIO_000072">
        <rdfs:label xml:lang="en">cartesian coordinate</rdfs:label>
        <rdfs:subClassOf rdf:resource="&resource;SIO_000071"/>
        <rdfs:subClassOf>
            <owl:Restriction>
                <owl:onProperty rdf:resource="&resource;SIO_000093"/>
                <owl:someValuesFrom rdf:resource="&resource;SIO_000321"/>
            </owl:Restriction>
        </rdfs:subClassOf>
        <owl:disjointWith rdf:resource="&resource;SIO_000073"/>
        <dc:description xml:lang="en">A Cartesian coordinate is the signed distance of a point to some referent line.</dc:description>
    </owl:Class>
    


    <!-- http://semanticscience.org/resource/SIO_000073 -->

    <owl:Class rdf:about="&resource;SIO_000073">
        <rdfs:label xml:lang="en">polar coordinate</rdfs:label>
        <rdfs:subClassOf rdf:resource="&resource;SIO_000071"/>
        <rdfs:subClassOf>
            <owl:Restriction>
                <owl:onProperty rdf:resource="&resource;SIO_000093"/>
                <owl:someValuesFrom rdf:resource="&resource;SIO_000327"/>
            </owl:Restriction>
        </rdfs:subClassOf>
        <dc:description xml:lang="en">A polar coordinate is a position characterized by a distance from a fixed point and an angle from a fixed direction.</dc:description>
    </owl:Class>
    


    <!-- http://semanticscience.org/resource/SIO_000074 -->

    <owl:Class rdf:about="&resource;SIO_000074">
        <rdfs:label xml:lang="en">unit of measurement</rdfs:label>
        <rdfs:subClassOf rdf:resource="&resource;SIO_000052"/>
        <dc:description xml:lang="en">A unit of measurement is a definite magnitude of a physical quantity, defined and adopted by convention and/or by law, that is used as a standard for measurement of the same physical quantity.</dc:description>
    </owl:Class>
    


    <!-- http://semanticscience.org/resource/SIO_000075 -->

    <owl:Class rdf:about="&resource;SIO_000075">
        <rdfs:label xml:lang="en">mathematical entity</rdfs:label>
        <rdfs:subClassOf rdf:resource="&resource;SIO_000015"/>
        <dc:description xml:lang="en">A mathematical entity is an information content entity that are components of a mathematical system or can be defined in mathematical terms.</dc:description>
        <resource:subset>math+</resource:subset>
    </owl:Class>
    


    <!-- http://semanticscience.org/resource/SIO_000076 -->

    <owl:Class rdf:about="&resource;SIO_000076">
        <rdfs:label xml:lang="en">plan</rdfs:label>
        <rdfs:subClassOf rdf:resource="&resource;SIO_000091"/>
        <dc:description xml:lang="en">A plan is a set of intended actions, through which one expects to achieve a goal.</dc:description>
    </owl:Class>
    


    <!-- http://semanticscience.org/resource/SIO_000077 -->

    <owl:Class rdf:about="&resource;SIO_000077">
        <rdfs:label xml:lang="en">generic name</rdfs:label>
        <rdfs:subClassOf rdf:resource="&resource;SIO_000116"/>
        <dc:description xml:lang="en">A generic name is the preferred name provided by manufacturer.</dc:description>
    </owl:Class>
    


    <!-- http://semanticscience.org/resource/SIO_000078 -->

    <owl:Class rdf:about="&resource;SIO_000078">
        <rdfs:label xml:lang="en">language entity</rdfs:label>
        <rdfs:subClassOf rdf:resource="&resource;SIO_000015"/>
        <rdfs:subClassOf>
            <owl:Restriction>
                <owl:onProperty rdf:resource="&resource;SIO_000300"/>
                <owl:someValuesFrom rdf:resource="&rdfs;Literal"/>
            </owl:Restriction>
        </rdfs:subClassOf>
        <resource:subset>nlp+</resource:subset>
        <dc:description xml:lang="en">A language entity implements some language specification for the visual interpretation and is part of some document.</dc:description>
    </owl:Class>
    


    <!-- http://semanticscience.org/resource/SIO_000079 -->

    <owl:Class rdf:about="&resource;SIO_000079">
        <rdfs:label xml:lang="en">visual language entity</rdfs:label>
        <rdfs:subClassOf rdf:resource="&resource;SIO_000078"/>
        <dc:description xml:lang="en">A visual language entity is a language entity that is expressed through physical expression of manual.</dc:description>
    </owl:Class>
    


    <!-- http://semanticscience.org/resource/SIO_000080 -->

    <owl:Class rdf:about="&resource;SIO_000080">
        <rdfs:label xml:lang="en">figure</rdfs:label>
        <rdfs:subClassOf rdf:resource="&resource;SIO_001194"/>
        <owl:disjointWith rdf:resource="&resource;SIO_000448"/>
        <dc:description xml:lang="en">A figure is a graphical entity which consists of a visual (n-dimentional) arrangement of information entities.</dc:description>
        <resource:hasSynonym xml:lang="en">diagram</resource:hasSynonym>
    </owl:Class>
    


    <!-- http://semanticscience.org/resource/SIO_000081 -->

    <owl:Class rdf:about="&resource;SIO_000081">
        <rdfs:label xml:lang="en">image</rdfs:label>
        <rdfs:subClassOf rdf:resource="&resource;SIO_000080"/>
        <dc:description xml:lang="en">An image is an affine projection of a visual entity to a two dimensional surface.</dc:description>
        <resource:hasSynonym xml:lang="en">depiction</resource:hasSynonym>
    </owl:Class>
    


    <!-- http://semanticscience.org/resource/SIO_000082 -->

    <owl:Class rdf:about="&resource;SIO_000082">
        <rdfs:label xml:lang="en">photograph</rdfs:label>
        <rdfs:subClassOf rdf:resource="&resource;SIO_000081"/>
        <dc:description xml:lang="en">A photograph is an image created by light falling on a light-sensitive surface.</dc:description>
        <resource:hasSynonym xml:lang="en">photo</resource:hasSynonym>
    </owl:Class>
    


    <!-- http://semanticscience.org/resource/SIO_000083 -->

    <owl:Class rdf:about="&resource;SIO_000083">
        <rdfs:label xml:lang="en">statistical graph</rdfs:label>
        <rdfs:subClassOf rdf:resource="&resource;SIO_000904"/>
        <resource:hasSynonym>chart</resource:hasSynonym>
        <dc:description xml:lang="en">A statistical graph is a figure that displays the relationship among numeric data and/or mathematical functions.</dc:description>
    </owl:Class>
    


    <!-- http://semanticscience.org/resource/SIO_000085 -->

    <owl:Class rdf:about="&resource;SIO_000085">
        <rdfs:label xml:lang="en">question</rdfs:label>
        <rdfs:subClassOf rdf:resource="&resource;SIO_000113"/>
        <dc:description xml:lang="en">A question is a linguistic expression used to make a request for information.</dc:description>
    </owl:Class>
    


    <!-- http://semanticscience.org/resource/SIO_000087 -->

    <owl:Class rdf:about="&resource;SIO_000087">
        <rdfs:label xml:lang="en">publication</rdfs:label>
        <rdfs:subClassOf rdf:resource="&resource;SIO_000148"/>
        <dc:description xml:lang="en">A publication is a document that has been made available by a publisher.</dc:description>
    </owl:Class>
    


    <!-- http://semanticscience.org/resource/SIO_000088 -->

    <owl:Class rdf:about="&resource;SIO_000088">
        <rdfs:label xml:lang="en">record</rdfs:label>
        <rdfs:subClassOf rdf:resource="&resource;SIO_000148"/>
        <rdfs:subClassOf>
            <owl:Restriction>
                <owl:onProperty rdf:resource="&resource;SIO_000673"/>
                <owl:someValuesFrom rdf:resource="&resource;SIO_000115"/>
            </owl:Restriction>
        </rdfs:subClassOf>
        <dc:description xml:lang="en">A record is a document containing a collection of statements about some entity.</dc:description>
    </owl:Class>
    


    <!-- http://semanticscience.org/resource/SIO_000089 -->

    <owl:Class rdf:about="&resource;SIO_000089">
        <rdfs:label xml:lang="en">data set</rdfs:label>
        <owl:equivalentClass>
            <owl:Class>
                <owl:intersectionOf rdf:parseType="Collection">
                    <rdf:Description rdf:about="&resource;SIO_000069"/>
                    <owl:Restriction>
                        <owl:onProperty rdf:resource="&resource;SIO_000059"/>
                        <owl:allValuesFrom rdf:resource="&resource;SIO_000069"/>
                    </owl:Restriction>
                </owl:intersectionOf>
            </owl:Class>
        </owl:equivalentClass>
        <dc:description xml:lang="en">A dataset is a data item that is a collection of data items.</dc:description>
    </owl:Class>
    


    <!-- http://semanticscience.org/resource/SIO_000090 -->

    <owl:Class rdf:about="&resource;SIO_000090">
        <rdfs:label xml:lang="en">specification</rdfs:label>
        <rdfs:subClassOf rdf:resource="&resource;SIO_000136"/>
        <rdfs:subClassOf>
            <owl:Restriction>
                <owl:onProperty rdf:resource="&resource;SIO_000338"/>
                <owl:someValuesFrom rdf:resource="&resource;SIO_000000"/>
            </owl:Restriction>
        </rdfs:subClassOf>
        <rdfs:subClassOf>
            <owl:Restriction>
                <owl:onProperty rdf:resource="&resource;SIO_000369"/>
                <owl:someValuesFrom rdf:resource="&resource;SIO_000337"/>
            </owl:Restriction>
        </rdfs:subClassOf>
        <rdfs:subClassOf>
            <owl:Restriction>
                <owl:onProperty rdf:resource="&resource;SIO_000420"/>
                <owl:someValuesFrom rdf:resource="&resource;SIO_000015"/>
            </owl:Restriction>
        </rdfs:subClassOf>
        <dc:description xml:lang="en">A specification is a description of the essential technical attributes/requirements for an object or procedure, and may be used to determine that the object / procedure meets its requirements/attributes.</dc:description>
    </owl:Class>
    


    <!-- http://semanticscience.org/resource/SIO_000091 -->

    <owl:Class rdf:about="&resource;SIO_000091">
        <rdfs:label xml:lang="en">action specification</rdfs:label>
        <rdfs:subClassOf rdf:resource="&resource;SIO_000090"/>
        <rdfs:subClassOf>
            <owl:Restriction>
                <owl:onProperty rdf:resource="&resource;SIO_000362"/>
                <owl:someValuesFrom rdf:resource="&resource;SIO_000337"/>
            </owl:Restriction>
        </rdfs:subClassOf>
        <rdfs:subClassOf>
            <owl:Restriction>
                <owl:onProperty rdf:resource="&resource;SIO_000341"/>
                <owl:allValuesFrom rdf:resource="&resource;SIO_000006"/>
            </owl:Restriction>
        </rdfs:subClassOf>
        <rdfs:subClassOf>
            <owl:Restriction>
                <owl:onProperty rdf:resource="&resource;SIO_000338"/>
                <owl:someValuesFrom rdf:resource="&resource;SIO_000006"/>
            </owl:Restriction>
        </rdfs:subClassOf>
        <resource:hasSynonym>effective specification</resource:hasSynonym>
        <dc:description xml:lang="en">An action specification is a specification composed of a sequence of instructions to achieve some objective.</dc:description>
    </owl:Class>
    


    <!-- http://semanticscience.org/resource/SIO_000092 -->

    <owl:Class rdf:about="&resource;SIO_000092">
        <rdfs:label xml:lang="en">biopolymer</rdfs:label>
        <rdfs:subClassOf rdf:resource="&resource;SIO_010346"/>
        <rdfs:subClassOf>
            <owl:Restriction>
                <owl:onProperty rdf:resource="&resource;SIO_000273"/>
                <owl:someValuesFrom>
                    <owl:Class>
                        <owl:unionOf rdf:parseType="Collection">
                            <rdf:Description rdf:about="&resource;SIO_000556"/>
                            <rdf:Description rdf:about="&resource;SIO_010074"/>
                            <rdf:Description rdf:about="&resource;SIO_010075"/>
                            <rdf:Description rdf:about="&resource;SIO_010334"/>
                        </owl:unionOf>
                    </owl:Class>
                </owl:someValuesFrom>
            </owl:Restriction>
        </rdfs:subClassOf>
        <dc:description xml:lang="en">A biopolymer is an organic polymer using biological components.</dc:description>
    </owl:Class>
    


    <!-- http://semanticscience.org/resource/SIO_000094 -->

    <owl:Class rdf:about="&resource;SIO_000094">
        <rdfs:label xml:lang="en">algorithm</rdfs:label>
        <rdfs:subClassOf rdf:resource="&resource;SIO_000075"/>
        <dc:description xml:lang="en">An algorithm is an effective method expressed as a finite list of well-defined instructions for calculating a function.</dc:description>
    </owl:Class>
    


    <!-- http://semanticscience.org/resource/SIO_000097 -->

    <owl:Class rdf:about="&resource;SIO_000097">
        <rdfs:label xml:lang="en">software entity</rdfs:label>
        <rdfs:subClassOf rdf:resource="&resource;SIO_000602"/>
        <dc:description xml:lang="en">A software entity is a computational entity that can be interpreted by or directly executed by a processing unit.</dc:description>
    </owl:Class>
    


    <!-- http://semanticscience.org/resource/SIO_000098 -->

    <owl:Class rdf:about="&resource;SIO_000098">
        <rdfs:label xml:lang="en">software method</rdfs:label>
        <rdfs:subClassOf rdf:resource="&resource;SIO_000097"/>
        <dc:description xml:lang="en">A software method (also called subroutine, subprogram, procedure, method, function, or routine) is software designed to execute a specific task.</dc:description>
    </owl:Class>
    


    <!-- http://semanticscience.org/resource/SIO_000099 -->

    <owl:Class rdf:about="&resource;SIO_000099">
        <rdfs:label xml:lang="en">software module</rdfs:label>
        <rdfs:subClassOf rdf:resource="&resource;SIO_000097"/>
        <dc:description xml:lang="en">A software module is software composed of a collection of software methods.</dc:description>
    </owl:Class>
    


    <!-- http://semanticscience.org/resource/SIO_000100 -->

    <owl:Class rdf:about="&resource;SIO_000100">
        <rdfs:label xml:lang="en">software library</rdfs:label>
        <rdfs:subClassOf rdf:resource="&resource;SIO_000097"/>
        <dc:description xml:lang="en">A software library is software composed of a collection of software modules and/or software methods in a form that can be statically or dynamically linked to some software application.</dc:description>
    </owl:Class>
    


    <!-- http://semanticscience.org/resource/SIO_000101 -->

    <owl:Class rdf:about="&resource;SIO_000101">
        <rdfs:label xml:lang="en">software application</rdfs:label>
        <rdfs:subClassOf rdf:resource="&resource;SIO_000097"/>
        <dc:description xml:lang="en">A software application is software that can be directly executed by some processing unit.</dc:description>
    </owl:Class>
    


    <!-- http://semanticscience.org/resource/SIO_000102 -->

    <owl:Class rdf:about="&resource;SIO_000102">
        <rdfs:label xml:lang="en">software interpreter</rdfs:label>
        <rdfs:subClassOf rdf:resource="&resource;SIO_000101"/>
        <dc:description xml:lang="en">A software interpreter is a software application that executes some specified input software.</dc:description>
    </owl:Class>
    


    <!-- http://semanticscience.org/resource/SIO_000103 -->

    <owl:Class rdf:about="&resource;SIO_000103">
        <rdfs:label xml:lang="en">software script</rdfs:label>
        <rdfs:subClassOf rdf:resource="&resource;SIO_000097"/>
        <dc:description xml:lang="en">A software script is software whose instructions can be executed using a software interpreter.</dc:description>
    </owl:Class>
    


    <!-- http://semanticscience.org/resource/SIO_000104 -->

    <owl:Class rdf:about="&resource;SIO_000104">
        <rdfs:label xml:lang="en">language</rdfs:label>
        <rdfs:subClassOf rdf:resource="&resource;SIO_000078"/>
        <dc:description xml:lang="en">Language is a language entity which is the result of encoding and decoding information through systematic creation and usage of systems of symbols, each pairing a specific sign with an intended meaning, established through social conventions</dc:description>
    </owl:Class>
    


    <!-- http://semanticscience.org/resource/SIO_000105 -->

    <owl:Class rdf:about="&resource;SIO_000105">
        <rdfs:label xml:lang="en">symbol</rdfs:label>
        <rdfs:subClassOf rdf:resource="&resource;SIO_000612"/>
        <rdfs:subClassOf>
            <owl:Restriction>
                <owl:onProperty rdf:resource="&resource;SIO_000210"/>
                <owl:someValuesFrom rdf:resource="&resource;SIO_000000"/>
            </owl:Restriction>
        </rdfs:subClassOf>
        <rdfs:subClassOf>
            <owl:Restriction>
                <owl:onProperty rdf:resource="&resource;SIO_000332"/>
                <owl:someValuesFrom rdf:resource="&resource;SIO_000000"/>
            </owl:Restriction>
        </rdfs:subClassOf>
        <dc:description xml:lang="en">A symbol is a proposition about what an entity represents.</dc:description>
    </owl:Class>
    


    <!-- http://semanticscience.org/resource/SIO_000106 -->

    <owl:Class rdf:about="&resource;SIO_000106">
        <rdfs:label xml:lang="en">book</rdfs:label>
        <rdfs:subClassOf rdf:resource="&resource;SIO_000087"/>
        <dc:description xml:lang="en">A book is a publication composed of a large number of entries.</dc:description>
    </owl:Class>
    


    <!-- http://semanticscience.org/resource/SIO_000107 -->

    <owl:Class rdf:about="&resource;SIO_000107">
        <rdfs:label xml:lang="en">chapter</rdfs:label>
        <rdfs:subClassOf rdf:resource="&resource;SIO_000111"/>
        <dc:description xml:lang="en">A chapter is a document section of a book or thesis.</dc:description>
    </owl:Class>
    


    <!-- http://semanticscience.org/resource/SIO_000108 -->

    <owl:Class rdf:about="&resource;SIO_000108">
        <rdfs:label xml:lang="en">character</rdfs:label>
        <rdfs:subClassOf rdf:resource="&resource;SIO_000078"/>
        <dc:description xml:lang="en">A character is a language symbol used to construct words.</dc:description>
    </owl:Class>
    


    <!-- http://semanticscience.org/resource/SIO_000109 -->

    <owl:Class rdf:about="&resource;SIO_000109">
        <rdfs:label xml:lang="en">novel</rdfs:label>
        <rdfs:subClassOf rdf:resource="&resource;SIO_000087"/>
        <dc:description xml:lang="en">A novel is a fictitious prose narrative of book length, typically representing character and action with some degree of realism.</dc:description>
    </owl:Class>
    


    <!-- http://semanticscience.org/resource/SIO_000110 -->

    <owl:Class rdf:about="&resource;SIO_000110">
        <rdfs:label xml:lang="en">paragraph</rdfs:label>
        <rdfs:subClassOf rdf:resource="&resource;SIO_000651"/>
        <rdfs:subClassOf>
            <owl:Restriction>
                <owl:onProperty rdf:resource="&resource;SIO_000273"/>
                <owl:someValuesFrom rdf:resource="&resource;SIO_000113"/>
            </owl:Restriction>
        </rdfs:subClassOf>
        <dc:description xml:lang="en">A paragraph is a self-contained unit of written discourse consisting of one or more sentences.</dc:description>
    </owl:Class>
    


    <!-- http://semanticscience.org/resource/SIO_000111 -->

    <owl:Class rdf:about="&resource;SIO_000111">
        <rdfs:label xml:lang="en">document section</rdfs:label>
        <rdfs:subClassOf rdf:resource="&resource;SIO_000171"/>
        <rdfs:subClassOf>
            <owl:Restriction>
                <owl:onProperty rdf:resource="&resource;SIO_000093"/>
                <owl:someValuesFrom rdf:resource="&resource;SIO_000148"/>
            </owl:Restriction>
        </rdfs:subClassOf>
        <dc:description xml:lang="en">A document section is a component of a document.</dc:description>
    </owl:Class>
    


    <!-- http://semanticscience.org/resource/SIO_000112 -->

    <owl:Class rdf:about="&resource;SIO_000112">
        <rdfs:label xml:lang="en">capability</rdfs:label>
        <rdfs:subClassOf rdf:resource="&resource;SIO_000340"/>
        <rdfs:subClassOf>
            <owl:Restriction>
                <owl:onProperty rdf:resource="&resource;SIO_000635"/>
                <owl:allValuesFrom rdf:resource="&resource;SIO_000006"/>
            </owl:Restriction>
        </rdfs:subClassOf>
        <rdfs:subClassOf>
            <owl:Restriction>
                <owl:onProperty rdf:resource="&resource;SIO_000011"/>
                <owl:someValuesFrom>
                    <owl:Restriction>
                        <owl:onProperty rdf:resource="&resource;SIO_000063"/>
                        <owl:someValuesFrom>
                            <owl:Class>
                                <owl:intersectionOf rdf:parseType="Collection">
                                    <rdf:Description rdf:about="&resource;SIO_000006"/>
                                    <owl:Restriction>
                                        <owl:onProperty rdf:resource="&resource;SIO_000355"/>
                                        <owl:hasSelf rdf:datatype="&xsd;boolean">true</owl:hasSelf>
                                    </owl:Restriction>
                                </owl:intersectionOf>
                            </owl:Class>
                        </owl:someValuesFrom>
                    </owl:Restriction>
                </owl:someValuesFrom>
            </owl:Restriction>
        </rdfs:subClassOf>
        <rdfs:subClassOf>
            <owl:Restriction>
                <owl:onProperty rdf:resource="&resource;SIO_000641"/>
                <owl:someValuesFrom rdf:resource="&resource;SIO_000005"/>
            </owl:Restriction>
        </rdfs:subClassOf>
        <dc:description xml:lang="en">A capability is a realizable entity whose basis lies in one or more parts or qualities and reflects possility of an entity to act in a specified way under certain conditions or in response to a certain stimulus (trigger).</dc:description>
        <resource:subset>core</resource:subset>
        <resource:subset>capability+</resource:subset>
    </owl:Class>
    


    <!-- http://semanticscience.org/resource/SIO_000113 -->

    <owl:Class rdf:about="&resource;SIO_000113">
        <rdfs:label xml:lang="en">sentence</rdfs:label>
        <rdfs:subClassOf rdf:resource="&resource;SIO_000483"/>
        <dc:description xml:lang="en">A sentence is a grammatical unit consisting of one or more words that bear minimal syntactic relation to the words that precede or follow it.</dc:description>
    </owl:Class>
    


    <!-- http://semanticscience.org/resource/SIO_000114 -->

    <owl:Class rdf:about="&resource;SIO_000114">
        <rdfs:label xml:lang="en">word</rdfs:label>
        <rdfs:subClassOf rdf:resource="&resource;SIO_000078"/>
        <rdfs:subClassOf>
            <owl:Restriction>
                <owl:onProperty rdf:resource="&resource;SIO_000273"/>
                <owl:someValuesFrom rdf:resource="&resource;SIO_000108"/>
            </owl:Restriction>
        </rdfs:subClassOf>
        <rdfs:subClassOf>
            <owl:Restriction>
                <owl:onProperty rdf:resource="&resource;SIO_000028"/>
                <owl:someValuesFrom rdf:resource="&resource;SIO_001040"/>
            </owl:Restriction>
        </rdfs:subClassOf>
        <dc:description xml:lang="en">A word is the smallest free form (an item that may be expressed in isolation with semantic or pragmatic content) in a language.</dc:description>
    </owl:Class>
    


    <!-- http://semanticscience.org/resource/SIO_000115 -->

    <owl:Class rdf:about="&resource;SIO_000115">
        <rdfs:label xml:lang="en">identifier</rdfs:label>
        <rdfs:subClassOf rdf:resource="&resource;SIO_000179"/>
        <rdfs:subClassOf>
            <owl:Restriction>
                <owl:onProperty rdf:resource="&resource;SIO_000672"/>
                <owl:someValuesFrom rdf:resource="&resource;SIO_000000"/>
            </owl:Restriction>
        </rdfs:subClassOf>
        <dc:description xml:lang="en">An identifier is a label that specifically refers to (identifies) an entity (instance/type).</dc:description>
    </owl:Class>
    


    <!-- http://semanticscience.org/resource/SIO_000116 -->

    <owl:Class rdf:about="&resource;SIO_000116">
        <rdfs:label xml:lang="en">name</rdfs:label>
        <rdfs:subClassOf rdf:resource="&resource;SIO_000179"/>
        <rdfs:subClassOf>
            <owl:Restriction>
                <owl:onProperty rdf:resource="&resource;SIO_000300"/>
                <owl:someValuesFrom rdf:resource="&xsd;string"/>
            </owl:Restriction>
        </rdfs:subClassOf>
        <dc:description xml:lang="en">A name is a label used to identify an entity.</dc:description>
    </owl:Class>
    


    <!-- http://semanticscience.org/resource/SIO_000117 -->

    <owl:Class rdf:about="&resource;SIO_000117">
        <rdfs:label xml:lang="en">preferred name</rdfs:label>
        <rdfs:subClassOf rdf:resource="&resource;SIO_000116"/>
        <dc:description xml:lang="en">A preferred name is the name that is generally used by some organization. </dc:description>
    </owl:Class>
    


    <!-- http://semanticscience.org/resource/SIO_000118 -->

    <owl:Class rdf:about="&resource;SIO_000118">
        <rdfs:label xml:lang="en">common name</rdfs:label>
        <rdfs:subClassOf rdf:resource="&resource;SIO_000116"/>
        <dc:description xml:lang="en">A common name is a name that is commonly used.</dc:description>
    </owl:Class>
    


    <!-- http://semanticscience.org/resource/SIO_000119 -->

    <owl:Class rdf:about="&resource;SIO_000119">
        <rdfs:label xml:lang="en">brand name</rdfs:label>
        <rdfs:subClassOf rdf:resource="&resource;SIO_000116"/>
        <dc:description xml:lang="en">A brand name is a trademarked and marketed name of a product.</dc:description>
    </owl:Class>
    


    <!-- http://semanticscience.org/resource/SIO_000120 -->

    <owl:Class rdf:about="&resource;SIO_000120">
        <rdfs:label xml:lang="en">scientific name</rdfs:label>
        <rdfs:subClassOf rdf:resource="&resource;SIO_000116"/>
        <dc:description xml:lang="en">A scientific name is a name given through scientific nomenclature.</dc:description>
    </owl:Class>
    


    <!-- http://semanticscience.org/resource/SIO_000121 -->

    <owl:Class rdf:about="&resource;SIO_000121">
        <rdfs:label xml:lang="en">magazine</rdfs:label>
        <rdfs:subClassOf rdf:resource="&resource;SIO_000162"/>
        <dc:description xml:lang="en">A magazine is a periodical that typically contains essays, stories, poems, etc., by many writers, and often photographs and drawings, frequently specializing in a particular subject or area, as hobbies, news, or sports.</dc:description>
        <resource:equivalentTo>http://purl.org/ontology/bibo/Magazine</resource:equivalentTo>
    </owl:Class>
    


    <!-- http://semanticscience.org/resource/SIO_000122 -->

    <owl:Class rdf:about="&resource;SIO_000122">
        <rdfs:label xml:lang="en">synonym</rdfs:label>
        <owl:equivalentClass>
            <owl:Class>
                <owl:intersectionOf rdf:parseType="Collection">
                    <rdf:Description rdf:about="&resource;SIO_000342"/>
                    <owl:Restriction>
                        <owl:onProperty rdf:resource="&resource;SIO_000283"/>
                        <owl:someValuesFrom rdf:resource="&resource;SIO_000275"/>
                    </owl:Restriction>
                </owl:intersectionOf>
            </owl:Class>
        </owl:equivalentClass>
        <rdfs:subClassOf rdf:resource="&resource;SIO_000342"/>
        <dc:description xml:lang="en">A synonym is a word with the same or very similar meanings.</dc:description>
    </owl:Class>
    


    <!-- http://semanticscience.org/resource/SIO_000123 -->

    <owl:Class rdf:about="&resource;SIO_000123">
        <rdfs:label xml:lang="en">antonym</rdfs:label>
        <owl:equivalentClass>
            <owl:Class>
                <owl:intersectionOf rdf:parseType="Collection">
                    <rdf:Description rdf:about="&resource;SIO_000342"/>
                    <owl:Restriction>
                        <owl:onProperty rdf:resource="&resource;SIO_000496"/>
                        <owl:someValuesFrom rdf:resource="&resource;SIO_000275"/>
                    </owl:Restriction>
                </owl:intersectionOf>
            </owl:Class>
        </owl:equivalentClass>
        <rdfs:subClassOf rdf:resource="&resource;SIO_000342"/>
        <dc:description xml:lang="en">An antonym is a word with opposite or nearly opposite meaning.</dc:description>
    </owl:Class>
    


    <!-- http://semanticscience.org/resource/SIO_000124 -->

    <owl:Class rdf:about="&resource;SIO_000124">
        <rdfs:label xml:lang="en">hypernym</rdfs:label>
        <owl:equivalentClass>
            <owl:Class>
                <owl:intersectionOf rdf:parseType="Collection">
                    <rdf:Description rdf:about="&resource;SIO_000342"/>
                    <owl:Restriction>
                        <owl:onProperty rdf:resource="&resource;SIO_000477"/>
                        <owl:someValuesFrom rdf:resource="&resource;SIO_000275"/>
                    </owl:Restriction>
                </owl:intersectionOf>
            </owl:Class>
        </owl:equivalentClass>
        <rdfs:subClassOf rdf:resource="&resource;SIO_000342"/>
        <dc:description xml:lang="en">A hypernym is a term with a broader meaning.</dc:description>
    </owl:Class>
    


    <!-- http://semanticscience.org/resource/SIO_000125 -->

    <owl:Class rdf:about="&resource;SIO_000125">
        <rdfs:label xml:lang="en">hyponym</rdfs:label>
        <owl:equivalentClass>
            <owl:Class>
                <owl:intersectionOf rdf:parseType="Collection">
                    <rdf:Description rdf:about="&resource;SIO_000342"/>
                    <owl:Restriction>
                        <owl:onProperty rdf:resource="&resource;SIO_000427"/>
                        <owl:someValuesFrom rdf:resource="&resource;SIO_000275"/>
                    </owl:Restriction>
                </owl:intersectionOf>
            </owl:Class>
        </owl:equivalentClass>
        <rdfs:subClassOf rdf:resource="&resource;SIO_000342"/>
        <dc:description xml:lang="en">A hyponym is a term with a narrower meaning.</dc:description>
    </owl:Class>
    


    <!-- http://semanticscience.org/resource/SIO_000126 -->

    <owl:Class rdf:about="&resource;SIO_000126">
        <rdfs:label xml:lang="en">homonym</rdfs:label>
        <rdfs:subClassOf rdf:resource="&resource;SIO_000342"/>
        <rdfs:subClassOf>
            <owl:Restriction>
                <owl:onProperty rdf:resource="&resource;SIO_000495"/>
                <owl:someValuesFrom rdf:resource="&resource;SIO_000275"/>
            </owl:Restriction>
        </rdfs:subClassOf>
        <dc:description xml:lang="en">A homonym is a word that sounds the same but has different meaning.</dc:description>
    </owl:Class>
    


    <!-- http://semanticscience.org/resource/SIO_000127 -->

    <owl:Class rdf:about="&resource;SIO_000127">
        <rdfs:label xml:lang="en">workflow</rdfs:label>
        <rdfs:subClassOf rdf:resource="&resource;SIO_000094"/>
        <dc:description xml:lang="en">A workflow is an algorithm that is is a depiction of a sequence of operations to achieve one or more objectives.</dc:description>
    </owl:Class>
    


    <!-- http://semanticscience.org/resource/SIO_000129 -->

    <owl:Class rdf:about="&resource;SIO_000129">
        <rdfs:label xml:lang="en">ontology document</rdfs:label>
        <rdfs:subClassOf rdf:resource="&resource;SIO_000148"/>
        <dc:description xml:lang="en">An ontology document is a document that contains an ontology.</dc:description>
    </owl:Class>
    


    <!-- http://semanticscience.org/resource/SIO_000130 -->

    <owl:Class rdf:about="&resource;SIO_000130">
        <rdfs:label xml:lang="en">pattern</rdfs:label>
        <rdfs:subClassOf rdf:resource="&resource;SIO_000075"/>
        <dc:description xml:lang="en">A pattern is a generalized representation of some repeatable concrete or informational item.</dc:description>
    </owl:Class>
    


    <!-- http://semanticscience.org/resource/SIO_000131 -->

    <owl:Class rdf:about="&resource;SIO_000131">
        <rdfs:label xml:lang="en">sequence motif</rdfs:label>
        <rdfs:subClassOf rdf:resource="&resource;SIO_000130"/>
        <owl:disjointWith rdf:resource="&resource;SIO_001197"/>
        <dc:description xml:lang="en">A sequence motif is a pattern of nucleotides in a DNA sequence or amino acids in a protein.</dc:description>
    </owl:Class>
    


    <!-- http://semanticscience.org/resource/SIO_000133 -->

    <owl:Class rdf:about="&resource;SIO_000133">
        <rdfs:label xml:lang="en">descriptor</rdfs:label>
        <rdfs:subClassOf rdf:resource="&resource;SIO_000275"/>
        <dc:description xml:lang="en">A descriptor (index term, subject term, subject heading) is a term that captures the essence of the topic of a document.</dc:description>
    </owl:Class>
    


    <!-- http://semanticscience.org/resource/SIO_000135 -->

    <owl:Class rdf:about="&resource;SIO_000135">
        <rdfs:label xml:lang="en">definition</rdfs:label>
        <rdfs:subClassOf rdf:resource="&resource;SIO_000136"/>
        <dc:description xml:lang="en">A definition is a description that succintly characterizes an entity.</dc:description>
    </owl:Class>
    


    <!-- http://semanticscience.org/resource/SIO_000136 -->

    <owl:Class rdf:about="&resource;SIO_000136">
        <rdfs:label xml:lang="en">description</rdfs:label>
        <rdfs:subClassOf rdf:resource="&resource;SIO_000078"/>
        <rdfs:subClassOf>
            <owl:Restriction>
                <owl:onProperty rdf:resource="&resource;SIO_000563"/>
                <owl:allValuesFrom rdf:resource="&resource;SIO_000000"/>
            </owl:Restriction>
        </rdfs:subClassOf>
        <dc:description xml:lang="en">A description is language entity in which elements of a language (formal or natural) are used to characterize an entity.</dc:description>
    </owl:Class>
    


    <!-- http://semanticscience.org/resource/SIO_000137 -->

    <owl:Class rdf:about="&resource;SIO_000137">
        <rdfs:label xml:lang="en">category</rdfs:label>
        <rdfs:subClassOf rdf:resource="&resource;SIO_000326"/>
        <dc:description xml:lang="en">A category is a class of entities having particular shared characteristics.</dc:description>
    </owl:Class>
    


    <!-- http://semanticscience.org/resource/SIO_000138 -->

    <owl:Class rdf:about="&resource;SIO_000138">
        <rdfs:label xml:lang="en">class</rdfs:label>
        <rdfs:subClassOf rdf:resource="&resource;SIO_000289"/>
        <dc:description xml:lang="en">A class is a collection of sets which can be unambiguously defined by a property that all its members share.</dc:description>
    </owl:Class>
    


    <!-- http://semanticscience.org/resource/SIO_000140 -->

    <owl:Class rdf:about="&resource;SIO_000140">
        <rdfs:label xml:lang="en">web service</rdfs:label>
        <rdfs:subClassOf rdf:resource="&resource;SIO_000101"/>
        <dc:description xml:lang="en">A web service is a software application that can be accessed over a network, such as the Internet, and executed on a remote system hosting the requested services.</dc:description>
    </owl:Class>
    


    <!-- http://semanticscience.org/resource/SIO_000141 -->

    <owl:Class rdf:about="&resource;SIO_000141">
        <rdfs:label xml:lang="en">criterion</rdfs:label>
        <rdfs:subClassOf rdf:resource="&resource;SIO_000316"/>
        <dc:description xml:lang="en">A criterion is a specification to describe properties used for evaluation.</dc:description>
    </owl:Class>
    


    <!-- http://semanticscience.org/resource/SIO_000142 -->

    <owl:Class rdf:about="&resource;SIO_000142">
        <rdfs:label xml:lang="en">inclusion criterion</rdfs:label>
        <rdfs:subClassOf rdf:resource="&resource;SIO_000141"/>
        <owl:disjointWith rdf:resource="&resource;SIO_000143"/>
        <dc:description xml:lang="en">An inclusion criterion is a criterion that must be present to satisfy some objective.</dc:description>
    </owl:Class>
    


    <!-- http://semanticscience.org/resource/SIO_000143 -->

    <owl:Class rdf:about="&resource;SIO_000143">
        <rdfs:label xml:lang="en">exclusion criterion</rdfs:label>
        <rdfs:subClassOf rdf:resource="&resource;SIO_000141"/>
        <dc:description xml:lang="en">An exclusion criterion is a criterion that must be absent to satistify the objective.</dc:description>
    </owl:Class>
    


    <!-- http://semanticscience.org/resource/SIO_000144 -->

    <owl:Class rdf:about="&resource;SIO_000144">
        <rdfs:label xml:lang="en">parameter</rdfs:label>
        <rdfs:subClassOf rdf:resource="&resource;SIO_000920"/>
        <dc:description xml:lang="en">A parameter is variable whose value changes the characteristics of a system or a function.</dc:description>
    </owl:Class>
    


    <!-- http://semanticscience.org/resource/SIO_000146 -->

    <owl:Class rdf:about="&resource;SIO_000146">
        <rdfs:label xml:lang="en">monomer</rdfs:label>
        <rdfs:subClassOf rdf:resource="&resource;SIO_010441"/>
        <rdfs:subClassOf>
            <owl:Restriction>
                <owl:onProperty rdf:resource="&resource;SIO_000310"/>
                <owl:someValuesFrom rdf:resource="&resource;SIO_000092"/>
            </owl:Restriction>
        </rdfs:subClassOf>
        <dc:description xml:lang="en">A monomer is a submolecule that is proper part of some polymer, and is a building block for such polymer.</dc:description>
    </owl:Class>
    


    <!-- http://semanticscience.org/resource/SIO_000147 -->

    <owl:Class rdf:about="&resource;SIO_000147">
        <rdfs:label xml:lang="en">keyword</rdfs:label>
        <rdfs:subClassOf rdf:resource="&resource;SIO_000133"/>
        <dc:description xml:lang="en">A keyword is a descriptor in which the association of the word with the entity facilitates information retrieval.</dc:description>
    </owl:Class>
    


    <!-- http://semanticscience.org/resource/SIO_000148 -->

    <owl:Class rdf:about="&resource;SIO_000148">
        <rdfs:label xml:lang="en">document</rdfs:label>
        <rdfs:subClassOf rdf:resource="&resource;SIO_000651"/>
        <dc:description xml:lang="en">A document is a bounded physical or digital representation of a body of information designed with the capacity (and usually intent) to communicate.</dc:description>
    </owl:Class>
    


    <!-- http://semanticscience.org/resource/SIO_000150 -->

    <owl:Class rdf:about="&resource;SIO_000150">
        <rdfs:label xml:lang="en">list</rdfs:label>
        <rdfs:subClassOf rdf:resource="&resource;SIO_000075"/>
        <rdfs:subClassOf>
            <owl:Restriction>
                <owl:onProperty rdf:resource="&resource;SIO_000059"/>
                <owl:someValuesFrom rdf:resource="&resource;SIO_000000"/>
            </owl:Restriction>
        </rdfs:subClassOf>
        <dc:description xml:lang="en">A list is any enumeration of a set of items.</dc:description>
    </owl:Class>
    


    <!-- http://semanticscience.org/resource/SIO_000151 -->

    <owl:Class rdf:about="&resource;SIO_000151">
        <rdfs:label xml:lang="en">manuscript</rdfs:label>
        <rdfs:subClassOf rdf:resource="&resource;SIO_000148"/>
        <dc:description xml:lang="en">A manuscript is a document prior to publication.</dc:description>
    </owl:Class>
    


    <!-- http://semanticscience.org/resource/SIO_000152 -->

    <owl:Class rdf:about="&resource;SIO_000152">
        <rdfs:label xml:lang="en">note</rdfs:label>
        <rdfs:subClassOf rdf:resource="&resource;SIO_000148"/>
        <dc:description xml:lang="en">A note is a brief document.</dc:description>
    </owl:Class>
    


    <!-- http://semanticscience.org/resource/SIO_000153 -->

    <owl:Class rdf:about="&resource;SIO_000153">
        <rdfs:label xml:lang="en">patent</rdfs:label>
        <rdfs:subClassOf rdf:resource="&resource;SIO_000148"/>
        <dc:description xml:lang="en">A patent is an information entity granted by a patent issuing authority which confers upon the patenter the sole right to make, use and sell an invention for a set period of time.</dc:description>
    </owl:Class>
    


    <!-- http://semanticscience.org/resource/SIO_000154 -->

    <owl:Class rdf:about="&resource;SIO_000154">
        <rdfs:label xml:lang="en">article</rdfs:label>
        <rdfs:subClassOf rdf:resource="&resource;SIO_000087"/>
        <dc:description xml:lang="en">An article is a publication that is stand-alone section of a larger work.</dc:description>
    </owl:Class>
    


    <!-- http://semanticscience.org/resource/SIO_000155 -->

    <owl:Class rdf:about="&resource;SIO_000155">
        <rdfs:label xml:lang="en">blog</rdfs:label>
        <rdfs:subClassOf rdf:resource="&resource;SIO_000087"/>
        <dc:description xml:lang="en">A blog is a publication accessible at some website and is typically about various experiences.</dc:description>
    </owl:Class>
    


    <!-- http://semanticscience.org/resource/SIO_000156 -->

    <owl:Class rdf:about="&resource;SIO_000156">
        <rdfs:label xml:lang="en">book volume</rdfs:label>
        <rdfs:subClassOf rdf:resource="&resource;SIO_000106"/>
        <dc:description xml:lang="en">A book volume is a book that is part of a collection.</dc:description>
    </owl:Class>
    


    <!-- http://semanticscience.org/resource/SIO_000157 -->

    <owl:Class rdf:about="&resource;SIO_000157">
        <rdfs:label xml:lang="en">conference proceedings</rdfs:label>
        <rdfs:subClassOf rdf:resource="&resource;SIO_000106"/>
        <dc:description xml:lang="en">A conference proceedings is a book composed of papers presented at a conference.</dc:description>
    </owl:Class>
    


    <!-- http://semanticscience.org/resource/SIO_000158 -->

    <owl:Class rdf:about="&resource;SIO_000158">
        <rdfs:label xml:lang="en">book series</rdfs:label>
        <rdfs:subClassOf rdf:resource="&resource;SIO_000295"/>
        <dc:description xml:lang="en">A book series is a collection of books that have been sequentially published.</dc:description>
    </owl:Class>
    


    <!-- http://semanticscience.org/resource/SIO_000159 -->

    <owl:Class rdf:about="&resource;SIO_000159">
        <rdfs:label xml:lang="en">edited publication</rdfs:label>
        <rdfs:subClassOf rdf:resource="&resource;SIO_000087"/>
        <dc:description xml:lang="en">An edited publication is a publication that has been examined and potentially changed by an editor.</dc:description>
    </owl:Class>
    


    <!-- http://semanticscience.org/resource/SIO_000160 -->

    <owl:Class rdf:about="&resource;SIO_000160">
        <rdfs:label xml:lang="en">journal</rdfs:label>
        <rdfs:subClassOf rdf:resource="&resource;SIO_000162"/>
        <resource:equivalentTo rdf:datatype="&xsd;anyURI">http://purl.org/ontology/bibo/Journal</resource:equivalentTo>
        <dc:description xml:lang="en">A journal is a a peer-reviewed periodical in which scholarship relating to a particular academic discipline is published.</dc:description>
    </owl:Class>
    


    <!-- http://semanticscience.org/resource/SIO_000161 -->

    <owl:Class rdf:about="&resource;SIO_000161">
        <rdfs:label xml:lang="en">manual</rdfs:label>
        <rdfs:subClassOf rdf:resource="&resource;SIO_000087"/>
        <dc:description xml:lang="en">A manual is a document that instructs on the usage of a device.</dc:description>
    </owl:Class>
    


    <!-- http://semanticscience.org/resource/SIO_000162 -->

    <owl:Class rdf:about="&resource;SIO_000162">
        <rdfs:label xml:lang="en">periodical</rdfs:label>
        <rdfs:subClassOf rdf:resource="&resource;SIO_000295"/>
        <resource:equivalentTo>http://purl.org/ontology/bibo/Periodical</resource:equivalentTo>
        <dc:description xml:lang="en">A periodical is a publication that appears on a regular schedule.</dc:description>
    </owl:Class>
    


    <!-- http://semanticscience.org/resource/SIO_000163 -->

    <owl:Class rdf:about="&resource;SIO_000163">
        <rdfs:label xml:lang="en">newspaper</rdfs:label>
        <rdfs:subClassOf rdf:resource="&resource;SIO_000162"/>
        <resource:equivalentTo>http://purl.org/ontology/bibo/Newspaper</resource:equivalentTo>
        <dc:description xml:lang="en">A newspaper is a periodical publication containing news regarding current events, informative articles, diverse features, editorials, and advertising.</dc:description>
    </owl:Class>
    


    <!-- http://semanticscience.org/resource/SIO_000164 -->

    <owl:Class rdf:about="&resource;SIO_000164">
        <rdfs:label xml:lang="en">technical report</rdfs:label>
        <rdfs:subClassOf rdf:resource="&resource;SIO_000087"/>
        <dc:description xml:lang="en">A technical report is a publication published by a school or other institution, usually numbered within a series.</dc:description>
    </owl:Class>
    


    <!-- http://semanticscience.org/resource/SIO_000165 -->

    <owl:Class rdf:about="&resource;SIO_000165">
        <rdfs:label xml:lang="en">thesis document</rdfs:label>
        <rdfs:subClassOf rdf:resource="&resource;SIO_000087"/>
        <dc:description xml:lang="en">A thesis document is the written research component of a post-secondary institution  that contains a statement supported by arguments.</dc:description>
    </owl:Class>
    


    <!-- http://semanticscience.org/resource/SIO_000166 -->

    <owl:Class rdf:about="&resource;SIO_000166">
        <rdfs:label xml:lang="en">honor&apos;s thesis</rdfs:label>
        <rdfs:subClassOf rdf:resource="&resource;SIO_000165"/>
        <dc:description xml:lang="en">An honor&apos;s thesis is a thesis prepared as a requirement for an honor&apos;s undergraduate degree.</dc:description>
    </owl:Class>
    


    <!-- http://semanticscience.org/resource/SIO_000167 -->

    <owl:Class rdf:about="&resource;SIO_000167">
        <rdfs:label xml:lang="en">master&apos;s thesis</rdfs:label>
        <rdfs:subClassOf rdf:resource="&resource;SIO_000165"/>
        <dc:description xml:lang="en">A Master&apos;s thesis is a thesis prepared as a requirement for a Master&apos;s degree.</dc:description>
    </owl:Class>
    


    <!-- http://semanticscience.org/resource/SIO_000168 -->

    <owl:Class rdf:about="&resource;SIO_000168">
        <rdfs:label xml:lang="en">phd thesis</rdfs:label>
        <rdfs:subClassOf rdf:resource="&resource;SIO_000165"/>
        <dc:description xml:lang="en">A PhD thesis is a thesis prepared as a requirement for a doctoral degree.</dc:description>
    </owl:Class>
    


    <!-- http://semanticscience.org/resource/SIO_000169 -->

    <owl:Class rdf:about="&resource;SIO_000169">
        <rdfs:label xml:lang="en">booklet</rdfs:label>
        <rdfs:subClassOf rdf:resource="&resource;SIO_000148"/>
        <dc:description xml:lang="en">A booklet is a document that lacks a named publisher or sponsoring institution.</dc:description>
    </owl:Class>
    


    <!-- http://semanticscience.org/resource/SIO_000170 -->

    <owl:Class rdf:about="&resource;SIO_000170">
        <rdfs:label xml:lang="en">diary</rdfs:label>
        <rdfs:subClassOf rdf:resource="&resource;SIO_000148"/>
        <dc:description xml:lang="en">A diary is a document which describes day-to-day experiences.</dc:description>
    </owl:Class>
    


    <!-- http://semanticscience.org/resource/SIO_000171 -->

    <owl:Class rdf:about="&resource;SIO_000171">
        <rdfs:label xml:lang="en">document component</rdfs:label>
        <rdfs:subClassOf rdf:resource="&resource;SIO_000651"/>
        <dc:description xml:lang="en">A bibliographic attribute is an attribute related to publications.</dc:description>
    </owl:Class>
    


    <!-- http://semanticscience.org/resource/SIO_000172 -->

    <owl:Class rdf:about="&resource;SIO_000172">
        <rdfs:label xml:lang="en">address</rdfs:label>
        <rdfs:subClassOf rdf:resource="&resource;SIO_000328"/>
        <dc:description xml:lang="en">An address is a position that indicates the physical location of some entity using a social convention.</dc:description>
    </owl:Class>
    


    <!-- http://semanticscience.org/resource/SIO_000173 -->

    <owl:Class rdf:about="&resource;SIO_000173">
        <rdfs:label xml:lang="en">affiliation</rdfs:label>
        <rdfs:subClassOf rdf:resource="&resource;SIO_000287"/>
        <dc:description xml:lang="en">An affiliation is a social relation which indicates the partnership between two or more entities.</dc:description>
    </owl:Class>
    


    <!-- http://semanticscience.org/resource/SIO_000174 -->

    <owl:Class rdf:about="&resource;SIO_000174">
        <rdfs:label xml:lang="en">citation</rdfs:label>
        <rdfs:subClassOf rdf:resource="&resource;SIO_000171"/>
        <dc:description xml:lang="en">A citation is a textual entity which denotes a source described in the bibliography or reference section of a document.</dc:description>
    </owl:Class>
    


    <!-- http://semanticscience.org/resource/SIO_000175 -->

    <owl:Class rdf:about="&resource;SIO_000175">
        <rdfs:label xml:lang="en">document title</rdfs:label>
        <rdfs:subClassOf rdf:resource="&resource;SIO_000185"/>
        <dc:description xml:lang="en">A document title is a textual entity that summarizes the topic of the document in one sentence.</dc:description>
    </owl:Class>
    


    <!-- http://semanticscience.org/resource/SIO_000176 -->

    <owl:Class rdf:about="&resource;SIO_000176">
        <rdfs:label xml:lang="en">reference</rdfs:label>
        <rdfs:subClassOf rdf:resource="&resource;SIO_000171"/>
        <dc:description xml:lang="en">A reference is a textual entity that describes a single source used in the preparation or development of the work.</dc:description>
    </owl:Class>
    


    <!-- http://semanticscience.org/resource/SIO_000177 -->

    <owl:Class rdf:about="&resource;SIO_000177">
        <rdfs:label xml:lang="en">page range</rdfs:label>
        <rdfs:subClassOf rdf:resource="&resource;SIO_000944"/>
        <dc:description xml:lang="en">A page range denotes the start and end page in some document.</dc:description>
    </owl:Class>
    


    <!-- http://semanticscience.org/resource/SIO_000178 -->

    <owl:Class rdf:about="&resource;SIO_000178">
        <rdfs:label xml:lang="en">page total</rdfs:label>
        <rdfs:subClassOf rdf:resource="&resource;SIO_000794"/>
        <dc:description xml:lang="en">A page total is a textual entity that is about the number of pages in some informational entity.</dc:description>
    </owl:Class>
    


    <!-- http://semanticscience.org/resource/SIO_000179 -->

    <owl:Class rdf:about="&resource;SIO_000179">
        <rdfs:label xml:lang="en">label</rdfs:label>
        <rdfs:subClassOf rdf:resource="&resource;SIO_000179"/>
        <rdfs:subClassOf rdf:resource="&resource;SIO_000651"/>
        <dc:description xml:lang="en">a label is a term that is associated with some entity</dc:description>
    </owl:Class>
    


    <!-- http://semanticscience.org/resource/SIO_000180 -->

    <owl:Class rdf:about="&resource;SIO_000180">
        <rdfs:label xml:lang="en">language label</rdfs:label>
        <rdfs:subClassOf rdf:resource="&resource;SIO_000179"/>
        <dc:description xml:lang="en">A language label is a label that denotes the language of a textual entity.</dc:description>
    </owl:Class>
    


    <!-- http://semanticscience.org/resource/SIO_000181 -->

    <owl:Class rdf:about="&resource;SIO_000181">
        <rdfs:label xml:lang="en">first name</rdfs:label>
        <rdfs:subClassOf rdf:resource="&resource;SIO_000116"/>
        <dc:description xml:lang="en">A first name is a name that denotes a specific individual between members of a group of individuals, whose members usually share the same surname.</dc:description>
    </owl:Class>
    


    <!-- http://semanticscience.org/resource/SIO_000182 -->

    <owl:Class rdf:about="&resource;SIO_000182">
        <rdfs:label xml:lang="en">last name</rdfs:label>
        <rdfs:subClassOf rdf:resource="&resource;SIO_000116"/>
        <dc:description xml:lang="en">A last name (surname) is a name added to a given name and is part of a personal name and is often the family name.</dc:description>
    </owl:Class>
    


    <!-- http://semanticscience.org/resource/SIO_000183 -->

    <owl:Class rdf:about="&resource;SIO_000183">
        <rdfs:label xml:lang="en">personal name</rdfs:label>
        <rdfs:subClassOf rdf:resource="&resource;SIO_000116"/>
        <dc:description xml:lang="en">A personal name is a name to identify an individual person and usually comprises of a first name and a last name.</dc:description>
    </owl:Class>
    


    <!-- http://semanticscience.org/resource/SIO_000184 -->

    <owl:Class rdf:about="&resource;SIO_000184">
        <rdfs:label xml:lang="en">legal name</rdfs:label>
        <rdfs:subClassOf rdf:resource="&resource;SIO_000183"/>
        <dc:description xml:lang="en">A legal name is a name given at birth, or which appears on their birth certificate, marriage certificate, or change of name certificate.</dc:description>
    </owl:Class>
    


    <!-- http://semanticscience.org/resource/SIO_000185 -->

    <owl:Class rdf:about="&resource;SIO_000185">
        <rdfs:label xml:lang="en">title</rdfs:label>
        <rdfs:subClassOf rdf:resource="&resource;SIO_000179"/>
        <dc:description xml:lang="en">A title is a textual entity that summarily describes some entity.</dc:description>
    </owl:Class>
    


    <!-- http://semanticscience.org/resource/SIO_000186 -->

    <owl:Class rdf:about="&resource;SIO_000186">
        <rdfs:label xml:lang="en">document version</rdfs:label>
        <rdfs:subClassOf rdf:resource="&resource;SIO_000653"/>
        <dc:description xml:lang="en">A document version is a version of a work in some sequence of derivative works.</dc:description>
    </owl:Class>
    


    <!-- http://semanticscience.org/resource/SIO_000188 -->

    <owl:Class rdf:about="&resource;SIO_000188">
        <rdfs:label xml:lang="en">abstract section</rdfs:label>
        <rdfs:subClassOf rdf:resource="&resource;SIO_000111"/>
        <dc:description xml:lang="en">An abstract section is a document section that provides brief summary of a document that explains the main argument(s), topic(s) or findings.</dc:description>
    </owl:Class>
    


    <!-- http://semanticscience.org/resource/SIO_000189 -->

    <owl:Class rdf:about="&resource;SIO_000189">
        <rdfs:label xml:lang="en">acknowledgements section</rdfs:label>
        <rdfs:subClassOf rdf:resource="&resource;SIO_000111"/>
        <dc:description xml:lang="en">An acknowledgements section is a document section that identifies individuals, groups or organizations for their support in the development of the work.</dc:description>
    </owl:Class>
    


    <!-- http://semanticscience.org/resource/SIO_000190 -->

    <owl:Class rdf:about="&resource;SIO_000190">
        <rdfs:label xml:lang="en">author contribution section</rdfs:label>
        <rdfs:subClassOf rdf:resource="&resource;SIO_000111"/>
        <dc:description xml:lang="en">An author contribution section is a document section that describes the contribution of the authors.</dc:description>
    </owl:Class>
    


    <!-- http://semanticscience.org/resource/SIO_000191 -->

    <owl:Class rdf:about="&resource;SIO_000191">
        <rdfs:label xml:lang="en">author section</rdfs:label>
        <rdfs:subClassOf rdf:resource="&resource;SIO_000111"/>
        <dc:description xml:lang="en">An author section is a document section that lists the contributing authors.</dc:description>
    </owl:Class>
    


    <!-- http://semanticscience.org/resource/SIO_000192 -->

    <owl:Class rdf:about="&resource;SIO_000192">
        <rdfs:label xml:lang="en">bibliography section</rdfs:label>
        <rdfs:subClassOf rdf:resource="&resource;SIO_000111"/>
        <dc:description xml:lang="en">A bibliography section is a document section that is composed of a list of references used in the development of the work.</dc:description>
    </owl:Class>
    


    <!-- http://semanticscience.org/resource/SIO_000193 -->

    <owl:Class rdf:about="&resource;SIO_000193">
        <rdfs:label xml:lang="en">copyright section</rdfs:label>
        <rdfs:subClassOf rdf:resource="&resource;SIO_000111"/>
        <dc:description xml:lang="en">A copyright section is a document section that contains a notice of copyright.</dc:description>
    </owl:Class>
    


    <!-- http://semanticscience.org/resource/SIO_000194 -->

    <owl:Class rdf:about="&resource;SIO_000194">
        <rdfs:label xml:lang="en">correspondence section</rdfs:label>
        <rdfs:subClassOf rdf:resource="&resource;SIO_000111"/>
        <dc:description xml:lang="en">A correspondence section is a document section that contains the details for contacting the corresponding author.</dc:description>
    </owl:Class>
    


    <!-- http://semanticscience.org/resource/SIO_000195 -->

    <owl:Class rdf:about="&resource;SIO_000195">
        <rdfs:label xml:lang="en">discussion section</rdfs:label>
        <rdfs:subClassOf rdf:resource="&resource;SIO_000111"/>
        <dc:description xml:lang="en">The discussion section is a document section containing a summary of the findings, a reflection on the significance of findings, comparison with related work, among others.</dc:description>
    </owl:Class>
    


    <!-- http://semanticscience.org/resource/SIO_000196 -->

    <owl:Class rdf:about="&resource;SIO_000196">
        <rdfs:label xml:lang="en">introduction section</rdfs:label>
        <rdfs:subClassOf rdf:resource="&resource;SIO_000111"/>
        <dc:description xml:lang="en">An introduction section is a document section that generally provides background, motivation and goals of the work.</dc:description>
    </owl:Class>
    


    <!-- http://semanticscience.org/resource/SIO_000197 -->

    <owl:Class rdf:about="&resource;SIO_000197">
        <rdfs:label xml:lang="en">materials and methods section</rdfs:label>
        <rdfs:subClassOf rdf:resource="&resource;SIO_000111"/>
        <dc:description xml:lang="en">The materials and methods section is a document section containing a description of the materials and methods used in the study.</dc:description>
    </owl:Class>
    


    <!-- http://semanticscience.org/resource/SIO_000198 -->

    <owl:Class rdf:about="&resource;SIO_000198">
        <rdfs:label xml:lang="en">materials section</rdfs:label>
        <rdfs:subClassOf rdf:resource="&resource;SIO_000111"/>
        <dc:description xml:lang="en">The materials section is a document section containing a description of the materials used in the study.</dc:description>
    </owl:Class>
    


    <!-- http://semanticscience.org/resource/SIO_000199 -->

    <owl:Class rdf:about="&resource;SIO_000199">
        <rdfs:label xml:lang="en">methods section</rdfs:label>
        <rdfs:subClassOf rdf:resource="&resource;SIO_000111"/>
        <dc:description xml:lang="en">The methods section is a document section containing a description of the methods used in the study.</dc:description>
    </owl:Class>
    


    <!-- http://semanticscience.org/resource/SIO_000200 -->

    <owl:Class rdf:about="&resource;SIO_000200">
        <rdfs:label xml:lang="en">results section</rdfs:label>
        <rdfs:subClassOf rdf:resource="&resource;SIO_000111"/>
        <dc:description xml:lang="en">The results section is a document section describing the main findings of the study.</dc:description>
    </owl:Class>
    


    <!-- http://semanticscience.org/resource/SIO_000201 -->

    <owl:Class rdf:about="&resource;SIO_000201">
        <rdfs:label xml:lang="en">table of contents</rdfs:label>
        <rdfs:subClassOf rdf:resource="&resource;SIO_000111"/>
        <dc:description xml:lang="en">The table of contents is a document section that lists all sections (and optionally subsections) in a sequential order along with their page number.</dc:description>
    </owl:Class>
    


    <!-- http://semanticscience.org/resource/SIO_000220 -->

    <owl:Class rdf:about="&resource;SIO_000220">
        <rdfs:label xml:lang="en">implies (-&gt;)</rdfs:label>
        <rdfs:subClassOf rdf:resource="&resource;SIO_000238"/>
        <dc:description xml:lang="en">Implication is a logical operator that holds between a set T of propositions and a proposition B, when every model (or interpretation or valuation) of T is also a model of B.</dc:description>
    </owl:Class>
    


    <!-- http://semanticscience.org/resource/SIO_000237 -->

    <owl:Class rdf:about="&resource;SIO_000237">
        <rdfs:label xml:lang="en">namespace label</rdfs:label>
        <rdfs:subClassOf rdf:resource="&resource;SIO_000179"/>
        <dc:description xml:lang="en">A namespace label is a short name for a namespace.</dc:description>
    </owl:Class>
    


    <!-- http://semanticscience.org/resource/SIO_000238 -->

    <owl:Class rdf:about="&resource;SIO_000238">
        <rdfs:label xml:lang="en">logical operator</rdfs:label>
        <rdfs:subClassOf rdf:resource="&resource;SIO_000075"/>
        <dc:description xml:lang="en">A logical operator is a unary or binary relation to construct logical expressions.</dc:description>
    </owl:Class>
    


    <!-- http://semanticscience.org/resource/SIO_000239 -->

    <owl:Class rdf:about="&resource;SIO_000239">
        <rdfs:label xml:lang="en">conjunction (and)</rdfs:label>
        <rdfs:subClassOf rdf:resource="&resource;SIO_000238"/>
        <dc:description xml:lang="en">AND is a logical operator that has the value true if both of its operands are true, otherwise a value of false.</dc:description>
    </owl:Class>
    


    <!-- http://semanticscience.org/resource/SIO_000256 -->

    <owl:Class rdf:about="&resource;SIO_000256">
        <rdfs:label xml:lang="en">proposition</rdfs:label>
        <rdfs:subClassOf rdf:resource="&resource;SIO_000136"/>
        <rdfs:subClassOf>
            <owl:Restriction>
                <owl:onProperty rdf:resource="&resource;SIO_000217"/>
                <owl:someValuesFrom rdf:resource="&resource;SIO_000268"/>
            </owl:Restriction>
        </rdfs:subClassOf>
        <rdfs:subClassOf>
            <owl:Restriction>
                <owl:onProperty rdf:resource="&resource;SIO_000332"/>
                <owl:someValuesFrom rdf:resource="&resource;SIO_000000"/>
            </owl:Restriction>
        </rdfs:subClassOf>
        <dc:description xml:lang="en">A proposition is a sentence expressing something true or false.</dc:description>
    </owl:Class>
    


    <!-- http://semanticscience.org/resource/SIO_000257 -->

    <owl:Class rdf:about="&resource;SIO_000257">
        <rdfs:label xml:lang="en">dimensionless quantity</rdfs:label>
        <rdfs:subClassOf rdf:resource="&resource;SIO_000052"/>
        <rdfs:subClassOf>
            <owl:Class>
                <owl:complementOf>
                    <owl:Restriction>
                        <owl:onProperty rdf:resource="&resource;SIO_000221"/>
                        <owl:someValuesFrom rdf:resource="&resource;SIO_000074"/>
                    </owl:Restriction>
                </owl:complementOf>
            </owl:Class>
        </rdfs:subClassOf>
        <owl:disjointWith rdf:resource="&resource;SIO_000258"/>
        <dc:description xml:lang="en">A dimensionless quantity is a quantity that has no associated unit.</dc:description>
    </owl:Class>
    


    <!-- http://semanticscience.org/resource/SIO_000258 -->

    <owl:Class rdf:about="&resource;SIO_000258">
        <rdfs:label xml:lang="en">dimensional quantity</rdfs:label>
        <rdfs:subClassOf rdf:resource="&resource;SIO_000052"/>
        <rdfs:subClassOf>
            <owl:Restriction>
                <owl:onProperty rdf:resource="&resource;SIO_000221"/>
                <owl:someValuesFrom rdf:resource="&resource;SIO_000074"/>
            </owl:Restriction>
        </rdfs:subClassOf>
        <dc:description xml:lang="en">A dimensional quantity is a quantity that has an associated unit.</dc:description>
    </owl:Class>
    


    <!-- http://semanticscience.org/resource/SIO_000259 -->

    <owl:Class rdf:about="&resource;SIO_000259">
        <rdfs:label xml:lang="en">argument</rdfs:label>
        <rdfs:subClassOf rdf:resource="&resource;SIO_000256"/>
        <rdfs:subClassOf>
            <owl:Class>
                <owl:intersectionOf rdf:parseType="Collection">
                    <owl:Restriction>
                        <owl:onProperty rdf:resource="&resource;SIO_000053"/>
                        <owl:someValuesFrom rdf:resource="&resource;SIO_000261"/>
                    </owl:Restriction>
                    <owl:Restriction>
                        <owl:onProperty rdf:resource="&resource;SIO_000053"/>
                        <owl:someValuesFrom rdf:resource="&resource;SIO_000262"/>
                    </owl:Restriction>
                </owl:intersectionOf>
            </owl:Class>
        </rdfs:subClassOf>
        <dc:description xml:lang="en">An argument is a set of one or more declarative sentences (or propositions) known as the premises along with another declarative sentence (or proposition) known as the conclusion.</dc:description>
    </owl:Class>
    


    <!-- http://semanticscience.org/resource/SIO_000261 -->

    <owl:Class rdf:about="&resource;SIO_000261">
        <rdfs:label xml:lang="en">premise</rdfs:label>
        <rdfs:subClassOf rdf:resource="&resource;SIO_000256"/>
        <dc:description xml:lang="en">A premise is a proposition of an argument from which the conclusion is drawn.</dc:description>
    </owl:Class>
    


    <!-- http://semanticscience.org/resource/SIO_000262 -->

    <owl:Class rdf:about="&resource;SIO_000262">
        <rdfs:label xml:lang="en">conclusion</rdfs:label>
        <rdfs:subClassOf rdf:resource="&resource;SIO_000256"/>
        <dc:description xml:lang="en">A conclusion is a proposition which is reached after considering the evidence, arguments or premises.</dc:description>
    </owl:Class>
    


    <!-- http://semanticscience.org/resource/SIO_000263 -->

    <owl:Class rdf:about="&resource;SIO_000263">
        <rdfs:label xml:lang="en">deductive argument</rdfs:label>
        <rdfs:subClassOf rdf:resource="&resource;SIO_000259"/>
        <dc:description xml:lang="en">A deductive argument is an argument that asserts that the truth of the conclusion is a logical consequence of the premises.</dc:description>
    </owl:Class>
    


    <!-- http://semanticscience.org/resource/SIO_000264 -->

    <owl:Class rdf:about="&resource;SIO_000264">
        <rdfs:label xml:lang="en">inductive argument</rdfs:label>
        <rdfs:subClassOf rdf:resource="&resource;SIO_000259"/>
        <dc:description xml:lang="en">An inductive argument is an argument that asserts that the truth of the conclusion is supported by the premises.</dc:description>
    </owl:Class>
    


    <!-- http://semanticscience.org/resource/SIO_000265 -->

    <owl:Class rdf:about="&resource;SIO_000265">
        <rdfs:label xml:lang="en">sound argument</rdfs:label>
        <rdfs:subClassOf rdf:resource="&resource;SIO_000266"/>
        <rdfs:subClassOf>
            <owl:Restriction>
                <owl:onProperty rdf:resource="&resource;SIO_000053"/>
                <owl:someValuesFrom>
                    <owl:Class>
                        <owl:intersectionOf rdf:parseType="Collection">
                            <rdf:Description rdf:about="&resource;SIO_000261"/>
                            <owl:Restriction>
                                <owl:onProperty rdf:resource="&resource;SIO_000217"/>
                                <owl:someValuesFrom rdf:resource="&resource;SIO_000269"/>
                            </owl:Restriction>
                        </owl:intersectionOf>
                    </owl:Class>
                </owl:someValuesFrom>
            </owl:Restriction>
        </rdfs:subClassOf>
        <dc:description xml:lang="en">A sound argument is a valid argument with true premises.</dc:description>
    </owl:Class>
    


    <!-- http://semanticscience.org/resource/SIO_000266 -->

    <owl:Class rdf:about="&resource;SIO_000266">
        <rdfs:label xml:lang="en">valid argument</rdfs:label>
        <rdfs:subClassOf rdf:resource="&resource;SIO_000259"/>
        <rdfs:subClassOf>
            <owl:Restriction>
                <owl:onProperty rdf:resource="&resource;SIO_000053"/>
                <owl:someValuesFrom>
                    <owl:Class>
                        <owl:intersectionOf rdf:parseType="Collection">
                            <rdf:Description rdf:about="&resource;SIO_000262"/>
                            <owl:Restriction>
                                <owl:onProperty rdf:resource="&resource;SIO_000217"/>
                                <owl:someValuesFrom rdf:resource="&resource;SIO_000270"/>
                            </owl:Restriction>
                        </owl:intersectionOf>
                    </owl:Class>
                </owl:someValuesFrom>
            </owl:Restriction>
        </rdfs:subClassOf>
        <dc:description xml:lang="en">A valid argument is an argument where the truth of the conclusion is a logical consequence of the premises and (consequently) its corresponding conditional is a necessary truth.</dc:description>
    </owl:Class>
    


    <!-- http://semanticscience.org/resource/SIO_000267 -->

    <owl:Class rdf:about="&resource;SIO_000267">
        <rdfs:label xml:lang="en">invalid argument</rdfs:label>
        <rdfs:subClassOf rdf:resource="&resource;SIO_000259"/>
        <rdfs:subClassOf>
            <owl:Restriction>
                <owl:onProperty rdf:resource="&resource;SIO_000053"/>
                <owl:someValuesFrom>
                    <owl:Class>
                        <owl:intersectionOf rdf:parseType="Collection">
                            <rdf:Description rdf:about="&resource;SIO_000262"/>
                            <owl:Restriction>
                                <owl:onProperty rdf:resource="&resource;SIO_000217"/>
                                <owl:someValuesFrom rdf:resource="&resource;SIO_000270"/>
                            </owl:Restriction>
                        </owl:intersectionOf>
                    </owl:Class>
                </owl:someValuesFrom>
            </owl:Restriction>
        </rdfs:subClassOf>
        <dc:description xml:lang="en">An invalid argument is an argument where the truth of the conclusion is false because it is not a logical consequence of the premises.</dc:description>
    </owl:Class>
    


    <!-- http://semanticscience.org/resource/SIO_000268 -->

    <owl:Class rdf:about="&resource;SIO_000268">
        <rdfs:label xml:lang="en">truth value</rdfs:label>
        <owl:equivalentClass>
            <owl:Class>
                <owl:unionOf rdf:parseType="Collection">
                    <rdf:Description rdf:about="&resource;SIO_000269"/>
                    <rdf:Description rdf:about="&resource;SIO_000270"/>
                </owl:unionOf>
            </owl:Class>
        </owl:equivalentClass>
        <rdfs:subClassOf rdf:resource="&resource;SIO_000436"/>
        <dc:description xml:lang="en">truth value is a quality of information that is claimed/verified to be true or false.</dc:description>
    </owl:Class>
    


    <!-- http://semanticscience.org/resource/SIO_000269 -->

    <owl:Class rdf:about="&resource;SIO_000269">
        <rdfs:label xml:lang="en">true</rdfs:label>
        <rdfs:subClassOf rdf:resource="&resource;SIO_000268"/>
        <rdfs:subClassOf>
            <owl:Restriction>
                <owl:onProperty rdf:resource="&resource;SIO_000300"/>
                <owl:hasValue rdf:datatype="&xsd;boolean">true</owl:hasValue>
            </owl:Restriction>
        </rdfs:subClassOf>
        <owl:disjointWith rdf:resource="&resource;SIO_000270"/>
        <dc:description xml:lang="en">true is a truth value that indicates that it holds under all possible worlds.</dc:description>
    </owl:Class>
    


    <!-- http://semanticscience.org/resource/SIO_000270 -->

    <owl:Class rdf:about="&resource;SIO_000270">
        <rdfs:label xml:lang="en">false</rdfs:label>
        <rdfs:subClassOf rdf:resource="&resource;SIO_000268"/>
        <rdfs:subClassOf>
            <owl:Restriction>
                <owl:onProperty rdf:resource="&resource;SIO_000300"/>
                <owl:hasValue rdf:datatype="&xsd;boolean">false</owl:hasValue>
            </owl:Restriction>
        </rdfs:subClassOf>
        <dc:description xml:lang="en">false is a truth value in that indicates that it is not true.</dc:description>
    </owl:Class>
    


    <!-- http://semanticscience.org/resource/SIO_000275 -->

    <owl:Class rdf:about="&resource;SIO_000275">
        <rdfs:label xml:lang="en">term</rdfs:label>
        <rdfs:subClassOf rdf:resource="&resource;SIO_000483"/>
        <rdfs:subClassOf>
            <owl:Class>
                <owl:unionOf rdf:parseType="Collection">
                    <rdf:Description rdf:about="&resource;SIO_000114"/>
                    <rdf:Description rdf:about="&resource;SIO_000483"/>
                </owl:unionOf>
            </owl:Class>
        </rdfs:subClassOf>
        <dc:description xml:lang="en">A term is a word or phrase used to denote one or more entities.</dc:description>
    </owl:Class>
    


    <!-- http://semanticscience.org/resource/SIO_000276 -->

    <owl:Class rdf:about="&resource;SIO_000276">
        <rdfs:label xml:lang="en">emotion</rdfs:label>
        <rdfs:subClassOf rdf:resource="&resource;SIO_001195"/>
        <resource:subset>emotion++</resource:subset>
        <dc:description xml:lang="en">An emotion is a process (experience) that arises internally or from an involuntary physiological response to a stimulus.</dc:description>
    </owl:Class>
    


    <!-- http://semanticscience.org/resource/SIO_000279 -->

    <owl:Class rdf:about="&resource;SIO_000279">
        <rdfs:label xml:lang="en">mass</rdfs:label>
        <rdfs:subClassOf rdf:resource="&resource;SIO_000037"/>
        <rdfs:subClassOf>
            <owl:Restriction>
                <owl:onProperty rdf:resource="&resource;SIO_000011"/>
                <owl:someValuesFrom rdf:resource="&resource;SIO_000004"/>
            </owl:Restriction>
        </rdfs:subClassOf>
        <dc:description xml:lang="en">mass is the quality of the amount of substance.</dc:description>
    </owl:Class>
    


    <!-- http://semanticscience.org/resource/SIO_000280 -->

    <owl:Class rdf:about="&resource;SIO_000280">
        <rdfs:label xml:lang="en">disjunction (or)</rdfs:label>
        <rdfs:subClassOf rdf:resource="&resource;SIO_000238"/>
        <dc:description>OR is a logical operator that results in true whenever one or more of its operands are true.</dc:description>
    </owl:Class>
    


    <!-- http://semanticscience.org/resource/SIO_000281 -->

    <owl:Class rdf:about="&resource;SIO_000281">
        <rdfs:label xml:lang="en">negation (not)</rdfs:label>
        <rdfs:subClassOf rdf:resource="&resource;SIO_000238"/>
        <dc:description xml:lang="en">NOT is a logical operator in that has the value true if its operand is false.</dc:description>
    </owl:Class>
    


    <!-- http://semanticscience.org/resource/SIO_000282 -->

    <owl:Class rdf:about="&resource;SIO_000282">
        <rdfs:label xml:lang="en">exclusive disjunction (xor)</rdfs:label>
        <rdfs:subClassOf rdf:resource="&resource;SIO_000280"/>
        <dc:description xml:lang="en">XOR, also called exclusive disjunction or (symbolized XOR, EOR, EXOR, or ⊕), is a type of logical disjunction on two operands that results in a value of true if exactly one of the operands has a value of true.</dc:description>
    </owl:Class>
    


    <!-- http://semanticscience.org/resource/SIO_000284 -->

    <owl:Class rdf:about="&resource;SIO_000284">
        <rdfs:label xml:lang="en">hypothesis</rdfs:label>
        <rdfs:subClassOf rdf:resource="&resource;SIO_000256"/>
        <dc:description xml:lang="en">A hypothesis is a proposed explanation for a phenomenon.</dc:description>
    </owl:Class>
    


    <!-- http://semanticscience.org/resource/SIO_000285 -->

    <owl:Class rdf:about="&resource;SIO_000285">
        <rdfs:label xml:lang="en">academic organization</rdfs:label>
        <rdfs:subClassOf rdf:resource="&resource;SIO_000012"/>
        <dc:description xml:lang="en">An academic organization is a lawfully recognized organization that confers diplomas, degrees and other forms of recognition of academic achievement.</dc:description>
    </owl:Class>
    


    <!-- http://semanticscience.org/resource/SIO_000287 -->

    <owl:Class rdf:about="&resource;SIO_000287">
        <rdfs:label xml:lang="en">social relation</rdfs:label>
        <rdfs:subClassOf rdf:resource="&resource;SIO_000009"/>
        <dc:description xml:lang="en">A social relation is a social entity that describes a relationship  between two or more individuals or groups.</dc:description>
    </owl:Class>
    


    <!-- http://semanticscience.org/resource/SIO_000289 -->

    <owl:Class rdf:about="&resource;SIO_000289">
        <rdfs:label xml:lang="en">set</rdfs:label>
        <rdfs:subClassOf rdf:resource="&resource;SIO_000075"/>
        <rdfs:subClassOf>
            <owl:Restriction>
                <owl:onProperty rdf:resource="&resource;SIO_000059"/>
                <owl:allValuesFrom rdf:resource="&resource;SIO_000000"/>
            </owl:Restriction>
        </rdfs:subClassOf>
        <dc:description xml:lang="en">A set is a collection of entities, for which there may be zero members.</dc:description>
    </owl:Class>
    


    <!-- http://semanticscience.org/resource/SIO_000290 -->

    <owl:Class rdf:about="&resource;SIO_000290">
        <rdfs:label xml:lang="en">university</rdfs:label>
        <rdfs:subClassOf rdf:resource="&resource;SIO_000285"/>
        <dc:description xml:lang="en">A university is an institution of higher education and research which grants academic degrees in a variety of subjects and provides both undergraduate education and postgraduate education. </dc:description>
    </owl:Class>
    


    <!-- http://semanticscience.org/resource/SIO_000295 -->

    <owl:Class rdf:about="&resource;SIO_000295">
        <rdfs:label xml:lang="en">collection of documents</rdfs:label>
        <rdfs:subClassOf rdf:resource="&resource;SIO_000616"/>
        <rdfs:subClassOf>
            <owl:Restriction>
                <owl:onProperty rdf:resource="&resource;SIO_000369"/>
                <owl:onClass rdf:resource="&resource;SIO_000148"/>
                <owl:minQualifiedCardinality rdf:datatype="&xsd;nonNegativeInteger">2</owl:minQualifiedCardinality>
            </owl:Restriction>
        </rdfs:subClassOf>
        <dc:description xml:lang="en">A collection of documents is a non-zero set of documents.</dc:description>
        <resource:equivalentTo>http://purl.org/ontology/bibo/Collection</resource:equivalentTo>
    </owl:Class>
    


    <!-- http://semanticscience.org/resource/SIO_000296 -->

    <owl:Class rdf:about="&resource;SIO_000296">
        <rdfs:label xml:lang="en">website</rdfs:label>
        <rdfs:subClassOf rdf:resource="&resource;SIO_000295"/>
        <rdfs:subClassOf>
            <owl:Restriction>
                <owl:onProperty rdf:resource="&resource;SIO_000273"/>
                <owl:someValuesFrom rdf:resource="&resource;SIO_000302"/>
            </owl:Restriction>
        </rdfs:subClassOf>
        <dc:description xml:lang="en">A website is a collection of documents published on the World Wide Web.</dc:description>
    </owl:Class>
    


    <!-- http://semanticscience.org/resource/SIO_000297 -->

    <owl:Class rdf:about="&resource;SIO_000297">
        <rdfs:label xml:lang="en">movie</rdfs:label>
        <rdfs:subClassOf rdf:resource="&resource;SIO_001194"/>
        <dc:description xml:lang="en">A movie is a series of images that are displayed in rapid succession  to give the impression of movement.</dc:description>
        <resource:hasSynonym xml:lang="en">film</resource:hasSynonym>
        <resource:hasSynonym xml:lang="en">moving pictures</resource:hasSynonym>
    </owl:Class>
    


    <!-- http://semanticscience.org/resource/SIO_000298 -->

    <owl:Class rdf:about="&resource;SIO_000298">
        <rdfs:label xml:lang="en">excerpt</rdfs:label>
        <rdfs:subClassOf rdf:resource="&resource;SIO_000651"/>
        <rdfs:subClassOf>
            <owl:Restriction>
                <owl:onProperty rdf:resource="&resource;SIO_000068"/>
                <owl:someValuesFrom rdf:resource="&resource;SIO_000651"/>
            </owl:Restriction>
        </rdfs:subClassOf>
        <dc:description xml:lang="en">An excerpt is a contiguous or discontiguous portion of a document.</dc:description>
    </owl:Class>
    


    <!-- http://semanticscience.org/resource/SIO_000299 -->

    <owl:Class rdf:about="&resource;SIO_000299">
        <rdfs:label xml:lang="en">quote</rdfs:label>
        <rdfs:subClassOf rdf:resource="&resource;SIO_000298"/>
        <rdfs:subClassOf>
            <owl:Restriction>
                <owl:onProperty rdf:resource="&resource;SIO_000244"/>
                <owl:someValuesFrom rdf:resource="&resource;SIO_000651"/>
            </owl:Restriction>
        </rdfs:subClassOf>
        <dc:description xml:lang="en">A quote is a excerpt that is attributed to a particular source.</dc:description>
    </owl:Class>
    


    <!-- http://semanticscience.org/resource/SIO_000301 -->

    <owl:Class rdf:about="&resource;SIO_000301">
        <rdfs:label xml:lang="en">geographic image</rdfs:label>
        <rdfs:subClassOf rdf:resource="&resource;SIO_000082"/>
        <dc:description xml:lang="en">A geographic image is a photograph of some geographical area.</dc:description>
    </owl:Class>
    


    <!-- http://semanticscience.org/resource/SIO_000302 -->

    <owl:Class rdf:about="&resource;SIO_000302">
        <rdfs:label xml:lang="en">web page</rdfs:label>
        <rdfs:subClassOf rdf:resource="&resource;SIO_000148"/>
        <dc:description xml:lang="en">A web page is a document that is published according to World Wide Web standards.</dc:description>
    </owl:Class>
    


    <!-- http://semanticscience.org/resource/SIO_000304 -->

    <owl:Class rdf:about="&resource;SIO_000304">
        <rdfs:label xml:lang="en">email</rdfs:label>
        <rdfs:subClassOf rdf:resource="&resource;SIO_000148"/>
        <dc:description xml:lang="en">Email message is a digital document that is composed of a header and a body and is transmitted using the SMTP protocol.</dc:description>
    </owl:Class>
    


    <!-- http://semanticscience.org/resource/SIO_000305 -->

    <owl:Class rdf:about="&resource;SIO_000305">
        <rdfs:label xml:lang="en">process number</rdfs:label>
        <rdfs:subClassOf rdf:resource="&resource;SIO_000613"/>
        <dc:description xml:lang="en">process number is a number associated with a process that denotes its ordinal position in a set of processes.</dc:description>
    </owl:Class>
    


    <!-- http://semanticscience.org/resource/SIO_000306 -->

    <owl:Class rdf:about="&resource;SIO_000306">
        <rdfs:label xml:lang="en">letter</rdfs:label>
        <rdfs:subClassOf rdf:resource="&resource;SIO_000148"/>
        <dc:description xml:lang="en">A letter is a document that contains a personal communication from one part to another.</dc:description>
    </owl:Class>
    


    <!-- http://semanticscience.org/resource/SIO_000307 -->

    <owl:Class rdf:about="&resource;SIO_000307">
        <rdfs:label xml:lang="en">normality</rdfs:label>
        <owl:equivalentClass>
            <owl:Class>
                <owl:unionOf rdf:parseType="Collection">
                    <rdf:Description rdf:about="&resource;SIO_000554"/>
                    <rdf:Description rdf:about="&resource;SIO_000555"/>
                </owl:unionOf>
            </owl:Class>
        </owl:equivalentClass>
        <rdfs:subClassOf rdf:resource="&resource;SIO_000005"/>
        <dc:description xml:lang="en">normality is the quality in which the value may differ from normal or average</dc:description>
    </owl:Class>
    


    <!-- http://semanticscience.org/resource/SIO_000308 -->

    <owl:Class rdf:about="&resource;SIO_000308">
        <rdfs:label xml:lang="en">edition number</rdfs:label>
        <rdfs:subClassOf rdf:resource="&resource;SIO_000794"/>
        <dc:description xml:lang="en">An edition number is count of a literary work edited and published, as by a certain editor or in a certain manner including being printed during some interval of time.</dc:description>
    </owl:Class>
    


    <!-- http://semanticscience.org/resource/SIO_000309 -->

    <owl:Class rdf:about="&resource;SIO_000309">
        <rdfs:label xml:lang="en">volume number</rdfs:label>
        <rdfs:subClassOf rdf:resource="&resource;SIO_000794"/>
        <dc:description xml:lang="en">volume number is a count of a sequence of periodicals.</dc:description>
    </owl:Class>
    


    <!-- http://semanticscience.org/resource/SIO_000314 -->

    <owl:Class rdf:about="&resource;SIO_000314">
        <rdfs:label xml:lang="en">polymer</rdfs:label>
        <rdfs:subClassOf rdf:resource="&resource;SIO_011125"/>
        <rdfs:subClassOf>
            <owl:Restriction>
                <owl:onProperty rdf:resource="&resource;SIO_000273"/>
                <owl:someValuesFrom rdf:resource="&resource;SIO_000146"/>
            </owl:Restriction>
        </rdfs:subClassOf>
        <dc:description xml:lang="en">A polymer is a molecule composed of a connected set of monomeric residues.</dc:description>
    </owl:Class>
    


    <!-- http://semanticscience.org/resource/SIO_000315 -->

    <owl:Class rdf:about="&resource;SIO_000315">
        <rdfs:label xml:lang="en">functional specification</rdfs:label>
        <rdfs:subClassOf rdf:resource="&resource;SIO_000090"/>
        <rdfs:subClassOf>
            <owl:Restriction>
                <owl:onProperty rdf:resource="&resource;SIO_000338"/>
                <owl:someValuesFrom>
                    <owl:Class>
                        <owl:unionOf rdf:parseType="Collection">
                            <rdf:Description rdf:about="&resource;SIO_000004"/>
                            <rdf:Description rdf:about="&resource;SIO_000015"/>
                        </owl:unionOf>
                    </owl:Class>
                </owl:someValuesFrom>
            </owl:Restriction>
        </rdfs:subClassOf>
        <dc:description xml:lang="en">A functional specification is a specification that describes the characteristics of an object.</dc:description>
    </owl:Class>
    


    <!-- http://semanticscience.org/resource/SIO_000316 -->

    <owl:Class rdf:about="&resource;SIO_000316">
        <rdfs:label xml:lang="en">design specification</rdfs:label>
        <rdfs:subClassOf rdf:resource="&resource;SIO_000315"/>
        <dc:description xml:lang="en">A design specification is a specification that provides precise and explicit information about the requirements for a product design.</dc:description>
    </owl:Class>
    


    <!-- http://semanticscience.org/resource/SIO_000317 -->

    <owl:Class rdf:about="&resource;SIO_000317">
        <rdfs:label xml:lang="en">spatial specification</rdfs:label>
        <rdfs:subClassOf rdf:resource="&resource;SIO_000315"/>
        <dc:description xml:lang="en">A specification for spatial location is an effective specification towards representation spatial position or spatial data.</dc:description>
    </owl:Class>
    


    <!-- http://semanticscience.org/resource/SIO_000318 -->

    <owl:Class rdf:about="&resource;SIO_000318">
        <rdfs:label xml:lang="en">longitude</rdfs:label>
        <rdfs:subClassOf rdf:resource="&resource;SIO_000013"/>
        <owl:disjointWith rdf:resource="&resource;SIO_000319"/>
        <dc:description xml:lang="en">Longitude is a geographic position that refers to  the angle east or west of a reference meridian between the two geographical poles to another meridian that passes through an arbitrary point.</dc:description>
    </owl:Class>
    


    <!-- http://semanticscience.org/resource/SIO_000319 -->

    <owl:Class rdf:about="&resource;SIO_000319">
        <rdfs:label xml:lang="en">latitude</rdfs:label>
        <rdfs:subClassOf rdf:resource="&resource;SIO_000013"/>
        <dc:description xml:lang="en">Latitude is a geographic coordinate which refers to the angle from a point on the Earth&apos;s surface to the equatorial plane</dc:description>
    </owl:Class>
    


    <!-- http://semanticscience.org/resource/SIO_000320 -->

    <owl:Class rdf:about="&resource;SIO_000320">
        <rdfs:label xml:lang="en">coordinate system</rdfs:label>
        <rdfs:subClassOf rdf:resource="&resource;SIO_000317"/>
        <dc:description xml:lang="en">A coordinate system is a specification for spatial location that uses a set of numbers, or coordinates, to uniquely determine the position of a point or other geometric element.</dc:description>
    </owl:Class>
    


    <!-- http://semanticscience.org/resource/SIO_000321 -->

    <owl:Class rdf:about="&resource;SIO_000321">
        <rdfs:label xml:lang="en">cartesian coordinate system</rdfs:label>
        <rdfs:subClassOf rdf:resource="&resource;SIO_000320"/>
        <dc:description xml:lang="en">A Cartesian coordinate system specifies each point uniquely in a plane by a pair of numerical coordinates, which are the signed distances from the point to two fixed perpendicular directed lines, measured in the same unit of length.</dc:description>
    </owl:Class>
    


    <!-- http://semanticscience.org/resource/SIO_000326 -->

    <owl:Class rdf:about="&resource;SIO_000326">
        <rdfs:label xml:lang="en">concept</rdfs:label>
        <rdfs:subClassOf rdf:resource="&resource;SIO_000275"/>
        <dc:description xml:lang="en">A concept is term that refers to a generalization of a set of attributes or entities.</dc:description>
    </owl:Class>
    


    <!-- http://semanticscience.org/resource/SIO_000327 -->

    <owl:Class rdf:about="&resource;SIO_000327">
        <rdfs:label xml:lang="en">polar coordinate system</rdfs:label>
        <rdfs:subClassOf rdf:resource="&resource;SIO_000320"/>
        <dc:description xml:lang="en">A polar coordinate system is a two-dimensional coordinate system in which each point on a plane is determined by a distance from a fixed point and an angle from a fixed direction.</dc:description>
    </owl:Class>
    


    <!-- http://semanticscience.org/resource/SIO_000328 -->

    <owl:Class rdf:about="&resource;SIO_000328">
        <rdfs:label xml:lang="en">positional identifier</rdfs:label>
        <rdfs:subClassOf rdf:resource="&resource;SIO_000115"/>
        <rdfs:subClassOf>
            <owl:Restriction>
                <owl:onProperty rdf:resource="&resource;SIO_000011"/>
                <owl:someValuesFrom rdf:resource="&resource;SIO_000056"/>
            </owl:Restriction>
        </rdfs:subClassOf>
        <dc:description xml:lang="en">A positional description is a description of location using some system or frame of reference.</dc:description>
    </owl:Class>
    


    <!-- http://semanticscience.org/resource/SIO_000329 -->

    <owl:Class rdf:about="&resource;SIO_000329">
        <rdfs:label xml:lang="en">cylindrical coordinate system</rdfs:label>
        <rdfs:subClassOf rdf:resource="&resource;SIO_000320"/>
        <dc:description xml:lang="en">A cylindrical coordinate system is a three-dimensional coordinate system that specifies point positions by the distance from a chosen reference axis, the direction from the axis relative to a chosen reference direction, and the distance from a chosen reference plane perpendicular to the axis.</dc:description>
    </owl:Class>
    


    <!-- http://semanticscience.org/resource/SIO_000330 -->

    <owl:Class rdf:about="&resource;SIO_000330">
        <rdfs:label xml:lang="en">spherical coordinate system</rdfs:label>
        <rdfs:subClassOf rdf:resource="&resource;SIO_000320"/>
        <dc:description xml:lang="en">A spherical coordinate system is a coordinate system for three-dimensional space where the position of a point is specified by three numbers: the radial distance of that point from a fixed origin, its polar angle measured from a fixed zenith direction, and the azimuth angle of its orthogonal projection on a reference plane that passes through the origin and is orthogonal to the zenith, measured from a fixed reference direction on that plane.</dc:description>
    </owl:Class>
    


    <!-- http://semanticscience.org/resource/SIO_000331 -->

    <owl:Class rdf:about="&resource;SIO_000331">
        <rdfs:label xml:lang="en">OWL ontology</rdfs:label>
        <rdfs:subClassOf rdf:resource="&resource;SIO_000129"/>
        <dc:description xml:lang="en">An OWL ontology is an ontology as specified by the W3C OWL specification.</dc:description>
    </owl:Class>
    


    <!-- http://semanticscience.org/resource/SIO_000333 -->

    <owl:Class rdf:about="&resource;SIO_000333">
        <rdfs:label xml:lang="en">3D cartesian coordinate</rdfs:label>
        <rdfs:subClassOf rdf:resource="&resource;SIO_000072"/>
        <rdfs:subClassOf>
            <owl:Class>
                <owl:intersectionOf rdf:parseType="Collection">
                    <owl:Restriction>
                        <owl:onProperty rdf:resource="&resource;SIO_000273"/>
                        <owl:onClass rdf:resource="&resource;SIO_000400"/>
                        <owl:qualifiedCardinality rdf:datatype="&xsd;nonNegativeInteger">1</owl:qualifiedCardinality>
                    </owl:Restriction>
                    <owl:Restriction>
                        <owl:onProperty rdf:resource="&resource;SIO_000273"/>
                        <owl:onClass rdf:resource="&resource;SIO_000401"/>
                        <owl:qualifiedCardinality rdf:datatype="&xsd;nonNegativeInteger">1</owl:qualifiedCardinality>
                    </owl:Restriction>
                    <owl:Restriction>
                        <owl:onProperty rdf:resource="&resource;SIO_000273"/>
                        <owl:onClass rdf:resource="&resource;SIO_000402"/>
                        <owl:qualifiedCardinality rdf:datatype="&xsd;nonNegativeInteger">1</owl:qualifiedCardinality>
                    </owl:Restriction>
                </owl:intersectionOf>
            </owl:Class>
        </rdfs:subClassOf>
        <dc:description xml:lang="en">A 3D cartesian coordinate is a coordinate that is composed of an x, y and z coordinate.</dc:description>
    </owl:Class>
    


    <!-- http://semanticscience.org/resource/SIO_000337 -->

    <owl:Class rdf:about="&resource;SIO_000337">
        <rdfs:label xml:lang="en">objective</rdfs:label>
        <rdfs:subClassOf rdf:resource="&resource;SIO_000256"/>
        <rdfs:subClassOf>
            <owl:Restriction>
                <owl:onProperty rdf:resource="&resource;SIO_000356"/>
                <owl:allValuesFrom rdf:resource="&resource;SIO_000006"/>
            </owl:Restriction>
        </rdfs:subClassOf>
        <rdfs:subClassOf>
            <owl:Restriction>
                <owl:onProperty rdf:resource="&resource;SIO_000339"/>
                <owl:allValuesFrom rdf:resource="&resource;SIO_000091"/>
            </owl:Restriction>
        </rdfs:subClassOf>
        <dc:description xml:lang="en">An objective is a proposition that indicates a planned or anticipated outcome.</dc:description>
    </owl:Class>
    


    <!-- http://semanticscience.org/resource/SIO_000340 -->

    <owl:Class rdf:about="&resource;SIO_000340">
        <rdfs:label xml:lang="en">realizable entity</rdfs:label>
        <rdfs:subClassOf rdf:resource="&resource;SIO_000614"/>
        <rdfs:subClassOf>
            <owl:Restriction>
                <owl:onProperty rdf:resource="&resource;SIO_000668"/>
                <owl:allValuesFrom rdf:resource="&resource;SIO_000000"/>
            </owl:Restriction>
        </rdfs:subClassOf>
        <rdfs:subClassOf>
            <owl:Restriction>
                <owl:onProperty rdf:resource="&resource;SIO_000643"/>
                <owl:someValuesFrom rdf:resource="&resource;SIO_000000"/>
            </owl:Restriction>
        </rdfs:subClassOf>
        <resource:subset>core</resource:subset>
        <dc:description xml:lang="en">A realizable entity is an attribute that is exhibited under some condition and is realized in some process.</dc:description>
    </owl:Class>
    


    <!-- http://semanticscience.org/resource/SIO_000342 -->

    <owl:Class rdf:about="&resource;SIO_000342">
        <rdfs:label xml:lang="en">term variant</rdfs:label>
        <owl:equivalentClass>
            <owl:Class>
                <owl:intersectionOf rdf:parseType="Collection">
                    <rdf:Description rdf:about="&resource;SIO_000275"/>
                    <owl:Restriction>
                        <owl:onProperty rdf:resource="&resource;SIO_000272"/>
                        <owl:someValuesFrom rdf:resource="&resource;SIO_000275"/>
                    </owl:Restriction>
                </owl:intersectionOf>
            </owl:Class>
        </owl:equivalentClass>
        <dc:description xml:lang="en">A term variant is a term that is a variant of another term.</dc:description>
    </owl:Class>
    


    <!-- http://semanticscience.org/resource/SIO_000343 -->

    <owl:Class rdf:about="&resource;SIO_000343">
        <rdfs:label xml:lang="en">to modify</rdfs:label>
        <rdfs:subClassOf rdf:resource="&resource;SIO_000494"/>
        <dc:description xml:lang="en">to modify is the capability to change some entity.</dc:description>
    </owl:Class>
    


    <!-- http://semanticscience.org/resource/SIO_000344 -->

    <owl:Class rdf:about="&resource;SIO_000344">
        <rdfs:label xml:lang="en">to record</rdfs:label>
        <rdfs:subClassOf rdf:resource="&resource;SIO_000639"/>
        <rdfs:seeAlso rdf:datatype="&xsd;anyURI">http://purl.obolibrary.org/obo/OBI_0000368</rdfs:seeAlso>
        <dc:description xml:lang="en">to record is the capability to detect and transcribe information in a specified format on some physical medium.</dc:description>
    </owl:Class>
    


    <!-- http://semanticscience.org/resource/SIO_000345 -->

    <owl:Class rdf:about="&resource;SIO_000345">
        <rdfs:label xml:lang="en">to magnify</rdfs:label>
        <rdfs:subClassOf rdf:resource="&resource;SIO_000378"/>
        <dc:description xml:lang="en">to magnify is the capability to increase the appearance of the size of an object.</dc:description>
    </owl:Class>
    


    <!-- http://semanticscience.org/resource/SIO_000346 -->

    <owl:Class rdf:about="&resource;SIO_000346">
        <rdfs:label xml:lang="en">to heat</rdfs:label>
        <rdfs:subClassOf rdf:resource="&resource;SIO_000351"/>
        <dc:description xml:lang="en">to heat is a capability to increase the internal kinetic energy of a material.</dc:description>
    </owl:Class>
    


    <!-- http://semanticscience.org/resource/SIO_000347 -->

    <owl:Class rdf:about="&resource;SIO_000347">
        <rdfs:label xml:lang="en">to cool</rdfs:label>
        <rdfs:subClassOf rdf:resource="&resource;SIO_000374"/>
        <rdfs:seeAlso rdf:datatype="&xsd;anyURI">http://purl.obolibrary.org/obo/OBI_0000387</rdfs:seeAlso>
        <dc:description xml:lang="en">to cool is the capability to decrease the internal kinetic energy of a material.</dc:description>
    </owl:Class>
    


    <!-- http://semanticscience.org/resource/SIO_000348 -->

    <owl:Class rdf:about="&resource;SIO_000348">
        <rdfs:label xml:lang="en">to freeze</rdfs:label>
        <rdfs:subClassOf rdf:resource="&resource;SIO_000347"/>
        <rdfs:seeAlso rdf:datatype="&xsd;anyURI">http://purl.obolibrary.org/obo/OBI_0000375</rdfs:seeAlso>
        <dc:description xml:lang="en">to freeze is the capability to decrease the internal kinetic energy of a material such that it changes state from a gas or liquid to a solid.</dc:description>
    </owl:Class>
    


    <!-- http://semanticscience.org/resource/SIO_000349 -->

    <owl:Class rdf:about="&resource;SIO_000349">
        <rdfs:label xml:lang="en">to separate</rdfs:label>
        <rdfs:subClassOf rdf:resource="&resource;SIO_000343"/>
        <dc:description xml:lang="en">to separate is the capability to i) distinguish some entities based on some attribute(s) and ii) subsequently physically displace them.</dc:description>
    </owl:Class>
    


    <!-- http://semanticscience.org/resource/SIO_000350 -->

    <owl:Class rdf:about="&resource;SIO_000350">
        <rdfs:label xml:lang="en">to ionize</rdfs:label>
        <rdfs:subClassOf rdf:resource="&resource;SIO_001087"/>
        <dc:description xml:lang="en">to ionize is the capability to physically convert an atom or molecule into an ion by adding or removing charged particles such as electrons or other ions.</dc:description>
    </owl:Class>
    


    <!-- http://semanticscience.org/resource/SIO_000351 -->

    <owl:Class rdf:about="&resource;SIO_000351">
        <rdfs:label xml:lang="en">to supply energy</rdfs:label>
        <rdfs:subClassOf rdf:resource="&resource;SIO_000385"/>
        <dc:description xml:lang="en">to supply energy is the capability to transfer energy from a source to a sink.</dc:description>
    </owl:Class>
    


    <!-- http://semanticscience.org/resource/SIO_000353 -->

    <owl:Class rdf:about="&resource;SIO_000353">
        <rdfs:label xml:lang="en">to observe</rdfs:label>
        <rdfs:subClassOf rdf:resource="&resource;SIO_000639"/>
        <dc:description xml:lang="en">to observe is the capability to watch attentively.</dc:description>
    </owl:Class>
    


    <!-- http://semanticscience.org/resource/SIO_000354 -->

    <owl:Class rdf:about="&resource;SIO_000354">
        <rdfs:label xml:lang="en">dysfunction</rdfs:label>
        <rdfs:subClassOf rdf:resource="&resource;SIO_000112"/>
        <dc:description xml:lang="en">dysfunction is a capability to act in a manner that is abnormal or opposite  to the object&apos;s typical function.</dc:description>
    </owl:Class>
    


    <!-- http://semanticscience.org/resource/SIO_000357 -->

    <owl:Class rdf:about="&resource;SIO_000357">
        <rdfs:label xml:lang="en">fitness</rdfs:label>
        <rdfs:subClassOf rdf:resource="&resource;SIO_000026"/>
        <dc:description xml:lang="en">fitness is the quality of an object with respect to some stated functions or evolutionary adaptation.</dc:description>
    </owl:Class>
    


    <!-- http://semanticscience.org/resource/SIO_000358 -->

    <owl:Class rdf:about="&resource;SIO_000358">
        <rdfs:label xml:lang="en">intent</rdfs:label>
        <rdfs:subClassOf rdf:resource="&resource;SIO_000825"/>
        <dc:description xml:lang="en">intent is a desire to realize a particular outcome.</dc:description>
    </owl:Class>
    


    <!-- http://semanticscience.org/resource/SIO_000359 -->

    <owl:Class rdf:about="&resource;SIO_000359">
        <rdfs:label xml:lang="en">purpose</rdfs:label>
        <rdfs:subClassOf rdf:resource="&resource;SIO_001053"/>
        <dc:description xml:lang="en">purpose is the reason for which something is done or created or for which something exists.</dc:description>
    </owl:Class>
    


    <!-- http://semanticscience.org/resource/SIO_000360 -->

    <owl:Class rdf:about="&resource;SIO_000360">
        <rdfs:label xml:lang="en">belief</rdfs:label>
        <rdfs:subClassOf rdf:resource="&resource;SIO_000256"/>
        <rdfs:subClassOf>
            <owl:Restriction>
                <owl:onProperty rdf:resource="&resource;SIO_000338"/>
                <owl:someValuesFrom>
                    <owl:Class>
                        <owl:intersectionOf rdf:parseType="Collection">
                            <rdf:Description rdf:about="&resource;SIO_000269"/>
                            <owl:Restriction>
                                <owl:onProperty rdf:resource="&resource;SIO_000218"/>
                                <owl:someValuesFrom rdf:resource="&resource;SIO_000256"/>
                            </owl:Restriction>
                        </owl:intersectionOf>
                    </owl:Class>
                </owl:someValuesFrom>
            </owl:Restriction>
        </rdfs:subClassOf>
        <dc:description xml:lang="en">A belief is a proposition that is believed to be true.</dc:description>
    </owl:Class>
    


    <!-- http://semanticscience.org/resource/SIO_000366 -->

    <owl:Class rdf:about="&resource;SIO_000366">
        <rdfs:label xml:lang="en">number</rdfs:label>
        <rdfs:subClassOf rdf:resource="&resource;SIO_000075"/>
        <dc:description xml:lang="en">A number is a mathematical object used to count, label, and measure.</dc:description>
    </owl:Class>
    


    <!-- http://semanticscience.org/resource/SIO_000367 -->

    <owl:Class rdf:about="&resource;SIO_000367">
        <rdfs:label xml:lang="en">variable</rdfs:label>
        <rdfs:subClassOf rdf:resource="&resource;SIO_000075"/>
        <dc:description xml:lang="en">A variable is a value that may change within the scope of a given problem or set of operations.</dc:description>
    </owl:Class>
    


    <!-- http://semanticscience.org/resource/SIO_000368 -->

    <owl:Class rdf:about="&resource;SIO_000368">
        <rdfs:label xml:lang="en">equation</rdfs:label>
        <rdfs:subClassOf rdf:resource="&resource;SIO_000075"/>
        <dc:description xml:lang="en">An equation is a mathematical statement that asserts the equality of two expressions.</dc:description>
    </owl:Class>
    


    <!-- http://semanticscience.org/resource/SIO_000370 -->

    <owl:Class rdf:about="&resource;SIO_000370">
        <rdfs:label xml:lang="en">spatial region</rdfs:label>
        <rdfs:subClassOf rdf:resource="&resource;SIO_000776"/>
        <rdfs:subClassOf>
            <owl:Restriction>
                <owl:onProperty rdf:resource="&resource;SIO_000028"/>
                <owl:allValuesFrom rdf:resource="&resource;SIO_000370"/>
            </owl:Restriction>
        </rdfs:subClassOf>
        <dc:description xml:lang="en">A spatial region is an object contained in some region of space.</dc:description>
        <resource:example xml:lang="en">The airspace above Ottawa airport; the band around the northern hemisphere between 50 degrees N and 60 degrees N; the spatial region occupied by a bottle.</resource:example>
    </owl:Class>
    


    <!-- http://semanticscience.org/resource/SIO_000371 -->

    <owl:Class rdf:about="&resource;SIO_000371">
        <rdfs:label xml:lang="en">to measure</rdfs:label>
        <rdfs:subClassOf rdf:resource="&resource;SIO_000408"/>
        <dc:description xml:lang="en">to measure is the capability to obtain information about some entity by examining its attributes in relation to some reference metric.</dc:description>
    </owl:Class>
    


    <!-- http://semanticscience.org/resource/SIO_000372 -->

    <owl:Class rdf:about="&resource;SIO_000372">
        <rdfs:label xml:lang="en">to inject</rdfs:label>
        <rdfs:subClassOf rdf:resource="&resource;SIO_000343"/>
        <dc:description xml:lang="en">to inject is the capability to administer a substance into some object through its external barrier.</dc:description>
    </owl:Class>
    


    <!-- http://semanticscience.org/resource/SIO_000373 -->

    <owl:Class rdf:about="&resource;SIO_000373">
        <rdfs:label xml:lang="en">to boil</rdfs:label>
        <rdfs:subClassOf rdf:resource="&resource;SIO_000346"/>
        <dc:description xml:lang="en">to boil is the capability to increase the internal kinetic energy of a material such that it changes state from a solid or liquid to a gas.</dc:description>
    </owl:Class>
    


    <!-- http://semanticscience.org/resource/SIO_000374 -->

    <owl:Class rdf:about="&resource;SIO_000374">
        <rdfs:label xml:lang="en">to reduce energy</rdfs:label>
        <rdfs:subClassOf rdf:resource="&resource;SIO_000385"/>
        <dc:description xml:lang="en">to reduce energy is the capability to remove energy from a source.</dc:description>
    </owl:Class>
    


    <!-- http://semanticscience.org/resource/SIO_000375 -->

    <owl:Class rdf:about="&resource;SIO_000375">
        <rdfs:label xml:lang="en">to supply electricity</rdfs:label>
        <rdfs:subClassOf rdf:resource="&resource;SIO_000351"/>
        <dc:description xml:lang="en">to supply electricity is the capability to transfer electricity from a source to a sink.</dc:description>
    </owl:Class>
    


    <!-- http://semanticscience.org/resource/SIO_000376 -->

    <owl:Class rdf:about="&resource;SIO_000376">
        <rdfs:label xml:lang="en">to change materially</rdfs:label>
        <rdfs:subClassOf rdf:resource="&resource;SIO_000343"/>
        <dc:description xml:lang="en">to change appearance is the capability to change the material composition of an object.</dc:description>
    </owl:Class>
    


    <!-- http://semanticscience.org/resource/SIO_000377 -->

    <owl:Class rdf:about="&resource;SIO_000377">
        <rdfs:label xml:lang="en">to demagnify</rdfs:label>
        <rdfs:subClassOf rdf:resource="&resource;SIO_000378"/>
        <dc:description xml:lang="en">to demagnify is the capability to decrease the appearance of the size of an object.</dc:description>
    </owl:Class>
    


    <!-- http://semanticscience.org/resource/SIO_000378 -->

    <owl:Class rdf:about="&resource;SIO_000378">
        <rdfs:label xml:lang="en">to change appearance</rdfs:label>
        <rdfs:subClassOf rdf:resource="&resource;SIO_000343"/>
        <dc:description xml:lang="en">to change appearance is the capability to change the visual attributes of an object.</dc:description>
    </owl:Class>
    


    <!-- http://semanticscience.org/resource/SIO_000379 -->

    <owl:Class rdf:about="&resource;SIO_000379">
        <rdfs:label xml:lang="en">perception</rdfs:label>
        <rdfs:subClassOf rdf:resource="&resource;SIO_001055"/>
        <dc:description xml:lang="en">perception is the organization, identification, and interpretation of sensory information in order to fabricate a mental representation through the process of transduction, which sensors in the body transform signals from the environment into encoded neural signals.</dc:description>
    </owl:Class>
    


    <!-- http://semanticscience.org/resource/SIO_000380 -->

    <owl:Class rdf:about="&resource;SIO_000380">
        <rdfs:label xml:lang="en">to contain</rdfs:label>
        <rdfs:subClassOf rdf:resource="&resource;SIO_000392"/>
        <dc:description xml:lang="en">to contain is the capability to bound or constrain a physical entity in some site.</dc:description>
    </owl:Class>
    


    <!-- http://semanticscience.org/resource/SIO_000381 -->

    <owl:Class rdf:about="&resource;SIO_000381">
        <rdfs:label xml:lang="en">to immobilize</rdfs:label>
        <rdfs:subClassOf rdf:resource="&resource;SIO_000380"/>
        <dc:description xml:lang="en">to immobilize is the capability to contain an entity in such a way that it may not move in space.</dc:description>
    </owl:Class>
    


    <!-- http://semanticscience.org/resource/SIO_000382 -->

    <owl:Class rdf:about="&resource;SIO_000382">
        <rdfs:label xml:lang="en">to filter</rdfs:label>
        <rdfs:subClassOf rdf:resource="&resource;SIO_000349"/>
        <dc:description xml:lang="en">to filter is the capability to retain certain entities based on selected attribute(s) while allowing other entities to pass through.</dc:description>
    </owl:Class>
    


    <!-- http://semanticscience.org/resource/SIO_000383 -->

    <owl:Class rdf:about="&resource;SIO_000383">
        <rdfs:label xml:lang="en">to excite</rdfs:label>
        <rdfs:subClassOf rdf:resource="&resource;SIO_000351"/>
        <dc:description xml:lang="en">to excite is the capability to supply energy to a materila by bombarding it with energetic particles (e.g., photons).</dc:description>
    </owl:Class>
    


    <!-- http://semanticscience.org/resource/SIO_000384 -->

    <owl:Class rdf:about="&resource;SIO_000384">
        <rdfs:label xml:lang="en">to emit</rdfs:label>
        <rdfs:subClassOf rdf:resource="&resource;SIO_000374"/>
        <dc:description xml:lang="en">to emit is the capability to release some physical entity (light, pollution, etc).</dc:description>
    </owl:Class>
    


    <!-- http://semanticscience.org/resource/SIO_000385 -->

    <owl:Class rdf:about="&resource;SIO_000385">
        <rdfs:label xml:lang="en">to change energetically</rdfs:label>
        <rdfs:subClassOf rdf:resource="&resource;SIO_000343"/>
        <dc:description xml:lang="en">to change energetically is the capability to change the energetic aspects of an object.</dc:description>
    </owl:Class>
    


    <!-- http://semanticscience.org/resource/SIO_000386 -->

    <owl:Class rdf:about="&resource;SIO_000386">
        <rdfs:label xml:lang="en">to positively charge</rdfs:label>
        <rdfs:subClassOf rdf:resource="&resource;SIO_000350"/>
        <dc:description xml:lang="en">to positively charge is the capability to remove an electron or add a  positively charged ion to a chemical entity.</dc:description>
    </owl:Class>
    


    <!-- http://semanticscience.org/resource/SIO_000387 -->

    <owl:Class rdf:about="&resource;SIO_000387">
        <rdfs:label xml:lang="en">to negatively charge</rdfs:label>
        <rdfs:subClassOf rdf:resource="&resource;SIO_000350"/>
        <dc:description xml:lang="en">to negatively charge is the capability to add an electron or negatively charged ion to a chemical entity.</dc:description>
    </owl:Class>
    


    <!-- http://semanticscience.org/resource/SIO_000388 -->

    <owl:Class rdf:about="&resource;SIO_000388">
        <rdfs:label xml:lang="en">to assemble</rdfs:label>
        <rdfs:subClassOf rdf:resource="&resource;SIO_000494"/>
        <dc:description xml:lang="en">to assemble is the capability to combine entities together into a larger object that persists in time.</dc:description>
    </owl:Class>
    


    <!-- http://semanticscience.org/resource/SIO_000389 -->

    <owl:Class rdf:about="&resource;SIO_000389">
        <rdfs:label xml:lang="en">to extract</rdfs:label>
        <rdfs:subClassOf rdf:resource="&resource;SIO_000349"/>
        <dc:description xml:lang="en">to extract is the capability to remove certain entities based on selected attribute(s) while allowing other entities to remain.</dc:description>
    </owl:Class>
    


    <!-- http://semanticscience.org/resource/SIO_000390 -->

    <owl:Class rdf:about="&resource;SIO_000390">
        <rdfs:label xml:lang="en">to transport</rdfs:label>
        <rdfs:subClassOf rdf:resource="&resource;SIO_000494"/>
        <dc:description xml:lang="en">to transport is the capability to displace a material from one location to another.</dc:description>
    </owl:Class>
    


    <!-- http://semanticscience.org/resource/SIO_000391 -->

    <owl:Class rdf:about="&resource;SIO_000391">
        <rdfs:label xml:lang="en">time measurement</rdfs:label>
        <rdfs:subClassOf rdf:resource="&resource;SIO_000258"/>
        <rdfs:subClassOf>
            <owl:Restriction>
                <owl:onProperty rdf:resource="&resource;SIO_000300"/>
                <owl:someValuesFrom rdf:resource="&xsd;dateTime"/>
            </owl:Restriction>
        </rdfs:subClassOf>
        <rdfs:comment>Time intervals are specified as date/datetime ranges.</rdfs:comment>
        <resource:example xml:lang="en">the duration of my life; the duration of a surgical procedure, the moment of death</resource:example>
        <dc:description xml:lang="en">time measurement is a measurement value of the duration of some interval of time or a particular instant of time (against some frame of reference).</dc:description>
    </owl:Class>
    


    <!-- http://semanticscience.org/resource/SIO_000392 -->

    <owl:Class rdf:about="&resource;SIO_000392">
        <rdfs:label xml:lang="en">to change spatially</rdfs:label>
        <rdfs:subClassOf rdf:resource="&resource;SIO_000343"/>
        <dc:description xml:lang="en">to change spatially is the capability to affect the physical movement of some entity.</dc:description>
    </owl:Class>
    


    <!-- http://semanticscience.org/resource/SIO_000393 -->

    <owl:Class rdf:about="&resource;SIO_000393">
        <rdfs:label xml:lang="en">patient</rdfs:label>
        <rdfs:subClassOf rdf:resource="&resource;SIO_000498"/>
        <rdfs:subClassOf>
            <owl:Restriction>
                <owl:onProperty rdf:resource="&resource;SIO_000228"/>
                <owl:someValuesFrom rdf:resource="&resource;SIO_000715"/>
            </owl:Restriction>
        </rdfs:subClassOf>
        <dc:description xml:lang="en">A patient is an individual that is the recepient of medical care.</dc:description>
    </owl:Class>
    


    <!-- http://semanticscience.org/resource/SIO_000394 -->

    <owl:Class rdf:about="&resource;SIO_000394">
        <rdfs:label xml:lang="en">doctor</rdfs:label>
        <rdfs:subClassOf rdf:resource="&resource;SIO_000716"/>
        <rdfs:subClassOf>
            <owl:Restriction>
                <owl:onProperty rdf:resource="&resource;SIO_000228"/>
                <owl:someValuesFrom rdf:resource="&resource;SIO_000713"/>
            </owl:Restriction>
        </rdfs:subClassOf>
        <dc:description xml:lang="en">A doctor is an individual who practices medicine, which is concerned with promoting, maintaining or restoring human health through the study, diagnosis, and treatment of disease, injury, and other physical and mental impairments.</dc:description>
    </owl:Class>
    


    <!-- http://semanticscience.org/resource/SIO_000395 -->

    <owl:Class rdf:about="&resource;SIO_000395">
        <rdfs:label xml:lang="en">to regulate</rdfs:label>
        <rdfs:subClassOf rdf:resource="&resource;SIO_000343"/>
        <resource:hasSynonym xml:lang="en">to modulate</resource:hasSynonym>
        <dc:description xml:lang="en">to regulate is to control or maintain the rate or speed of an object or process.</dc:description>
    </owl:Class>
    


    <!-- http://semanticscience.org/resource/SIO_000396 -->

    <owl:Class rdf:about="&resource;SIO_000396">
        <rdfs:label xml:lang="en">file</rdfs:label>
        <rdfs:subClassOf rdf:resource="&resource;SIO_000602"/>
        <dc:description xml:lang="en">A file is an information-bearing object that contains a physical embodiment of some information using a particular character encoding.</dc:description>
    </owl:Class>
    


    <!-- http://semanticscience.org/resource/SIO_000397 -->

    <owl:Class rdf:about="&resource;SIO_000397">
        <rdfs:label xml:lang="en">to provide</rdfs:label>
        <rdfs:subClassOf rdf:resource="&resource;SIO_000494"/>
        <dc:description xml:lang="en">to provide is the capability to make available some object to another that requires it.</dc:description>
    </owl:Class>
    


    <!-- http://semanticscience.org/resource/SIO_000398 -->

    <owl:Class rdf:about="&resource;SIO_000398">
        <rdfs:label xml:lang="en">nurse</rdfs:label>
        <rdfs:subClassOf rdf:resource="&resource;SIO_000716"/>
        <rdfs:subClassOf>
            <owl:Restriction>
                <owl:onProperty rdf:resource="&resource;SIO_000228"/>
                <owl:someValuesFrom rdf:resource="&resource;SIO_000714"/>
            </owl:Restriction>
        </rdfs:subClassOf>
        <dc:description xml:lang="en">A nurse is an individual that is involved in the protection, promotion, and optimization of health and abilities, prevention of illness and injury, alleviation of suffering through the diagnosis and treatment of human response, and advocacy in the care of individuals, families, communities, and populations.</dc:description>
    </owl:Class>
    


    <!-- http://semanticscience.org/resource/SIO_000399 -->

    <owl:Class rdf:about="&resource;SIO_000399">
        <rdfs:label xml:lang="en">study subject</rdfs:label>
        <rdfs:subClassOf rdf:resource="&resource;SIO_000498"/>
        <dc:description xml:lang="en">A study subject is an individual that is the subject of the study.</dc:description>
    </owl:Class>
    


    <!-- http://semanticscience.org/resource/SIO_000400 -->

    <owl:Class rdf:about="&resource;SIO_000400">
        <rdfs:label xml:lang="en">x cartesian coordinate</rdfs:label>
        <rdfs:subClassOf rdf:resource="&resource;SIO_000072"/>
        <dc:description xml:lang="en">An x cartesian coordinate is the coordinate of an object onto the x-axis of a cartesian coordinate system.</dc:description>
    </owl:Class>
    


    <!-- http://semanticscience.org/resource/SIO_000401 -->

    <owl:Class rdf:about="&resource;SIO_000401">
        <rdfs:label xml:lang="en">y cartesian coordinate</rdfs:label>
        <rdfs:subClassOf rdf:resource="&resource;SIO_000072"/>
        <dc:description xml:lang="en">An y cartesian coordinate is the coordinate of an object onto the y-axis of a cartesian coordinate system.</dc:description>
    </owl:Class>
    


    <!-- http://semanticscience.org/resource/SIO_000402 -->

    <owl:Class rdf:about="&resource;SIO_000402">
        <rdfs:label xml:lang="en">z cartesian coordinate</rdfs:label>
        <rdfs:subClassOf rdf:resource="&resource;SIO_000072"/>
        <dc:description xml:lang="en">A z cartesian coordinate is the coordinate of an object onto the z-axis of a cartesian coordinate system.</dc:description>
    </owl:Class>
    


    <!-- http://semanticscience.org/resource/SIO_000403 -->

    <owl:Class rdf:about="&resource;SIO_000403">
        <rdfs:label xml:lang="en">study group</rdfs:label>
        <rdfs:subClassOf rdf:resource="&resource;SIO_000620"/>
        <dc:description xml:lang="en">A study group is a group of individuals that are subjects in an observational or intervention study.</dc:description>
    </owl:Class>
    


    <!-- http://semanticscience.org/resource/SIO_000404 -->

    <owl:Class rdf:about="&resource;SIO_000404">
        <rdfs:label xml:lang="en">professor</rdfs:label>
        <rdfs:subClassOf rdf:resource="&resource;SIO_000406"/>
        <dc:description xml:lang="en">A professor is an individual that is a scholarly teacher.</dc:description>
    </owl:Class>
    


    <!-- http://semanticscience.org/resource/SIO_000405 -->

    <owl:Class rdf:about="&resource;SIO_000405">
        <rdfs:label xml:lang="en">student</rdfs:label>
        <rdfs:subClassOf rdf:resource="&resource;SIO_000406"/>
        <dc:description xml:lang="en">A student is an individual who is attends an educational institution.</dc:description>
    </owl:Class>
    


    <!-- http://semanticscience.org/resource/SIO_000406 -->

    <owl:Class rdf:about="&resource;SIO_000406">
        <rdfs:label xml:lang="en">academic</rdfs:label>
        <rdfs:subClassOf rdf:resource="&resource;SIO_000498"/>
        <dc:description xml:lang="en">An academic is an individual that participates in education and scholarship.</dc:description>
    </owl:Class>
    


    <!-- http://semanticscience.org/resource/SIO_000407 -->

    <owl:Class rdf:about="&resource;SIO_000407">
        <rdfs:label xml:lang="en">to increase the rate of formation</rdfs:label>
        <rdfs:subClassOf rdf:resource="&resource;SIO_000536"/>
        <dc:description xml:lang="en">to increase the rate of formation is to regulate the rate of formation in a manner that increases this rate relative to a reference process.</dc:description>
    </owl:Class>
    


    <!-- http://semanticscience.org/resource/SIO_000408 -->

    <owl:Class rdf:about="&resource;SIO_000408">
        <rdfs:label xml:lang="en">to investigate</rdfs:label>
        <rdfs:subClassOf rdf:resource="&resource;SIO_000494"/>
        <dc:description xml:lang="en">to investigate is the capability to uncover facts.</dc:description>
    </owl:Class>
    


    <!-- http://semanticscience.org/resource/SIO_000409 -->

    <owl:Class rdf:about="&resource;SIO_000409">
        <rdfs:label xml:lang="en">mutual disposition</rdfs:label>
        <rdfs:subClassOf rdf:resource="&resource;SIO_000014"/>
        <dc:description xml:lang="en">A mutual disposition is a disposition that simulataneously invokes another disposition when realized.</dc:description>
    </owl:Class>
    


    <!-- http://semanticscience.org/resource/SIO_000410 -->

    <owl:Class rdf:about="&resource;SIO_000410">
        <rdfs:label xml:lang="en">anger</rdfs:label>
        <rdfs:subClassOf rdf:resource="&resource;SIO_000828"/>
        <dc:description xml:lang="en">anger is disgust directed toward an equal status individual.</dc:description>
    </owl:Class>
    


    <!-- http://semanticscience.org/resource/SIO_000411 -->

    <owl:Class rdf:about="&resource;SIO_000411">
        <rdfs:label xml:lang="en">hate</rdfs:label>
        <rdfs:subClassOf rdf:resource="&resource;SIO_000828"/>
        <dc:description xml:lang="en">Hate is a deep and emotional extreme dislike, directed against a certain object or class of objects. </dc:description>
    </owl:Class>
    


    <!-- http://semanticscience.org/resource/SIO_000412 -->

    <owl:Class rdf:about="&resource;SIO_000412">
        <rdfs:label xml:lang="en">love</rdfs:label>
        <rdfs:subClassOf rdf:resource="&resource;SIO_000831"/>
        <dc:description xml:lang="en">love is an emotion of a strong affection and personal attachment.</dc:description>
    </owl:Class>
    


    <!-- http://semanticscience.org/resource/SIO_000413 -->

    <owl:Class rdf:about="&resource;SIO_000413">
        <rdfs:label xml:lang="en">geolegal region</rdfs:label>
        <rdfs:subClassOf rdf:resource="&resource;SIO_000414"/>
        <dc:description xml:lang="en">A geolegal region is a geographic region which has causal powers confered by a legal entity.</dc:description>
        <resource:example xml:lang="en">The 50 kph zones in Ottawa; the geographic region occupied by France.</resource:example>
    </owl:Class>
    


    <!-- http://semanticscience.org/resource/SIO_000414 -->

    <owl:Class rdf:about="&resource;SIO_000414">
        <rdfs:label xml:lang="en">geographic region</rdfs:label>
        <rdfs:subClassOf rdf:resource="&resource;SIO_000370"/>
        <dc:description xml:lang="en">A geographic region is a spatial region whose boundaries are typically defined against some material frame of reference (like the earth).</dc:description>
        <resource:example xml:lang="en">The spatial region occupied by the province of ontario; the spatial region occupied by a lake.</resource:example>
    </owl:Class>
    


    <!-- http://semanticscience.org/resource/SIO_000415 -->

    <owl:Class rdf:about="&resource;SIO_000415">
        <rdfs:label xml:lang="en">geopolitical region</rdfs:label>
        <rdfs:subClassOf rdf:resource="&resource;SIO_000413"/>
        <resource:example xml:lang="en">The geographic region bounded by Canada; the spatial region occupied by the US embassy in Ottawa.</resource:example>
        <dc:description xml:lang="en">a geopolitical region is a geographic region recognized by social or legal convention.</dc:description>
    </owl:Class>
    


    <!-- http://semanticscience.org/resource/SIO_000417 -->

    <owl:Class rdf:about="&resource;SIO_000417">
        <rdfs:label xml:lang="en">time interval</rdfs:label>
        <rdfs:subClassOf rdf:resource="&resource;SIO_000391"/>
        <dc:description xml:lang="en">A time internval is a contiguous temporal region having some duration.</dc:description>
    </owl:Class>
    


    <!-- http://semanticscience.org/resource/SIO_000418 -->

    <owl:Class rdf:about="&resource;SIO_000418">
        <rdfs:label xml:lang="en">time instant</rdfs:label>
        <rdfs:subClassOf rdf:resource="&resource;SIO_000391"/>
        <dc:description xml:lang="en">A time instant is a temporal region which occurs instantaneously, e.g. having no duration.</dc:description>
        <resource:example xml:lang="en">at this moment; the moment at which a finger is detached in an industrial accident; the moment at which a child is born; the moment of death</resource:example>
    </owl:Class>
    


    <!-- http://semanticscience.org/resource/SIO_000419 -->

    <owl:Class rdf:about="&resource;SIO_000419">
        <rdfs:label xml:lang="en">table</rdfs:label>
        <rdfs:subClassOf rdf:resource="&resource;SIO_000080"/>
        <dc:description xml:lang="en">A table is a figure that consists of an ordered arrangement of columns and rows.</dc:description>
    </owl:Class>
    


    <!-- http://semanticscience.org/resource/SIO_000423 -->

    <owl:Class rdf:about="&resource;SIO_000423">
        <rdfs:label xml:lang="en">scatterplot</rdfs:label>
        <rdfs:subClassOf rdf:resource="&resource;SIO_000083"/>
        <dc:description xml:lang="en">A scatterplot is a statistical graph which uses Cartesian coordinates to display values for two variables for a set of data. The data is displayed as a collection of points, each having the value of one variable determining the position on the horizontal axis and the value of the other variable determining the position on the vertical axis.</dc:description>
        <resource:hasSynonym xml:lang="en">scatter chart</resource:hasSynonym>
        <resource:hasSynonym xml:lang="en">scatter diagram</resource:hasSynonym>
        <resource:hasSynonym xml:lang="en">scatter graph</resource:hasSynonym>
    </owl:Class>
    


    <!-- http://semanticscience.org/resource/SIO_000428 -->

    <owl:Class rdf:about="&resource;SIO_000428">
        <rdfs:label xml:lang="en">year</rdfs:label>
        <rdfs:subClassOf rdf:resource="&resource;SIO_000417"/>
        <dc:description xml:lang="en">A year is a period of time taken by a planet to make one revolution around the sun.</dc:description>
    </owl:Class>
    


    <!-- http://semanticscience.org/resource/SIO_000429 -->

    <owl:Class rdf:about="&resource;SIO_000429">
        <rdfs:label xml:lang="en">month</rdfs:label>
        <rdfs:subClassOf rdf:resource="&resource;SIO_000417"/>
        <dc:description xml:lang="en">A month is a period of time that divides the year.</dc:description>
    </owl:Class>
    


    <!-- http://semanticscience.org/resource/SIO_000430 -->

    <owl:Class rdf:about="&resource;SIO_000430">
        <rdfs:label xml:lang="en">day</rdfs:label>
        <rdfs:subClassOf rdf:resource="&resource;SIO_000417"/>
        <dc:description xml:lang="en">A day is a period of 24 hours.</dc:description>
    </owl:Class>
    


    <!-- http://semanticscience.org/resource/SIO_000431 -->

    <owl:Class rdf:about="&resource;SIO_000431">
        <rdfs:label xml:lang="en">century</rdfs:label>
        <rdfs:subClassOf rdf:resource="&resource;SIO_000417"/>
        <dc:description xml:lang="en">A century is a period of one hundred years.</dc:description>
    </owl:Class>
    


    <!-- http://semanticscience.org/resource/SIO_000432 -->

    <owl:Class rdf:about="&resource;SIO_000432">
        <rdfs:label xml:lang="en">millenium</rdfs:label>
        <rdfs:subClassOf rdf:resource="&resource;SIO_000417"/>
        <dc:description xml:lang="en">A millenium is a period of 1000 years</dc:description>
    </owl:Class>
    


    <!-- http://semanticscience.org/resource/SIO_000433 -->

    <owl:Class rdf:about="&resource;SIO_000433">
        <rdfs:label xml:lang="en">hour</rdfs:label>
        <rdfs:subClassOf rdf:resource="&resource;SIO_000417"/>
        <dc:description xml:lang="en">An hour is a period of 60 minutes.</dc:description>
    </owl:Class>
    


    <!-- http://semanticscience.org/resource/SIO_000434 -->

    <owl:Class rdf:about="&resource;SIO_000434">
        <rdfs:label xml:lang="en">minute</rdfs:label>
        <rdfs:subClassOf rdf:resource="&resource;SIO_000417"/>
        <dc:description xml:lang="en">A minute is a period of 60 seconds.</dc:description>
    </owl:Class>
    


    <!-- http://semanticscience.org/resource/SIO_000435 -->

    <owl:Class rdf:about="&resource;SIO_000435">
        <rdfs:label xml:lang="en">second</rdfs:label>
        <rdfs:subClassOf rdf:resource="&resource;SIO_000417"/>
        <dc:description xml:lang="en">A second (symbol: s) is the base unit of time in the International System of Units (SI) and is the second division of the hour by sixty, the first division by 60 being the minute.</dc:description>
    </owl:Class>
    


    <!-- http://semanticscience.org/resource/SIO_000436 -->

    <owl:Class rdf:about="&resource;SIO_000436">
        <rdfs:label xml:lang="en">informational quality</rdfs:label>
        <rdfs:subClassOf rdf:resource="&resource;SIO_000005"/>
        <rdfs:subClassOf>
            <owl:Restriction>
                <owl:onProperty rdf:resource="&resource;SIO_000218"/>
                <owl:someValuesFrom rdf:resource="&resource;SIO_000015"/>
            </owl:Restriction>
        </rdfs:subClassOf>
        <dc:description xml:lang="en">An informational quality is a quality that pertains to information.</dc:description>
    </owl:Class>
    


    <!-- http://semanticscience.org/resource/SIO_000437 -->

    <owl:Class rdf:about="&resource;SIO_000437">
        <rdfs:label xml:lang="en">2D cartesian point</rdfs:label>
        <owl:equivalentClass>
            <owl:Class>
                <owl:intersectionOf rdf:parseType="Collection">
                    <rdf:Description rdf:about="&resource;SIO_000507"/>
                    <owl:Restriction>
                        <owl:onProperty rdf:resource="&resource;SIO_000369"/>
                        <owl:allValuesFrom>
                            <owl:Class>
                                <owl:unionOf rdf:parseType="Collection">
                                    <rdf:Description rdf:about="&resource;SIO_000400"/>
                                    <rdf:Description rdf:about="&resource;SIO_000401"/>
                                </owl:unionOf>
                            </owl:Class>
                        </owl:allValuesFrom>
                    </owl:Restriction>
                    <owl:Restriction>
                        <owl:onProperty rdf:resource="&resource;SIO_000369"/>
                        <owl:onClass rdf:resource="&resource;SIO_000400"/>
                        <owl:qualifiedCardinality rdf:datatype="&xsd;nonNegativeInteger">1</owl:qualifiedCardinality>
                    </owl:Restriction>
                    <owl:Restriction>
                        <owl:onProperty rdf:resource="&resource;SIO_000369"/>
                        <owl:onClass rdf:resource="&resource;SIO_000401"/>
                        <owl:qualifiedCardinality rdf:datatype="&xsd;nonNegativeInteger">1</owl:qualifiedCardinality>
                    </owl:Restriction>
                </owl:intersectionOf>
            </owl:Class>
        </owl:equivalentClass>
        <dc:description xml:lang="en">A 2D cartesian point is a point whose position is specified along two  dimensions using Cartesian coordinates.</dc:description>
    </owl:Class>
    


    <!-- http://semanticscience.org/resource/SIO_000438 -->

    <owl:Class rdf:about="&resource;SIO_000438">
        <rdfs:label xml:lang="en">altitude</rdfs:label>
        <rdfs:subClassOf rdf:resource="&resource;SIO_000056"/>
        <dc:description xml:lang="en">Altitude is a distance above sea level.</dc:description>
    </owl:Class>
    


    <!-- http://semanticscience.org/resource/SIO_000439 -->

    <owl:Class rdf:about="&resource;SIO_000439">
        <rdfs:label xml:lang="en">center of mass</rdfs:label>
        <rdfs:subClassOf rdf:resource="&resource;SIO_000056"/>
        <dc:description xml:lang="en">The center of mass (aka barycenter) is the weighted average location of all the mass in a body or group of bodies.</dc:description>
    </owl:Class>
    


    <!-- http://semanticscience.org/resource/SIO_000440 -->

    <owl:Class rdf:about="&resource;SIO_000440">
        <rdfs:label xml:lang="en">3D cartesian point</rdfs:label>
        <owl:equivalentClass>
            <owl:Class>
                <owl:intersectionOf rdf:parseType="Collection">
                    <rdf:Description rdf:about="&resource;SIO_000507"/>
                    <owl:Restriction>
                        <owl:onProperty rdf:resource="&resource;SIO_000369"/>
                        <owl:onClass rdf:resource="&resource;SIO_000400"/>
                        <owl:qualifiedCardinality rdf:datatype="&xsd;nonNegativeInteger">1</owl:qualifiedCardinality>
                    </owl:Restriction>
                    <owl:Restriction>
                        <owl:onProperty rdf:resource="&resource;SIO_000369"/>
                        <owl:onClass rdf:resource="&resource;SIO_000401"/>
                        <owl:qualifiedCardinality rdf:datatype="&xsd;nonNegativeInteger">1</owl:qualifiedCardinality>
                    </owl:Restriction>
                    <owl:Restriction>
                        <owl:onProperty rdf:resource="&resource;SIO_000369"/>
                        <owl:onClass rdf:resource="&resource;SIO_000402"/>
                        <owl:qualifiedCardinality rdf:datatype="&xsd;nonNegativeInteger">1</owl:qualifiedCardinality>
                    </owl:Restriction>
                </owl:intersectionOf>
            </owl:Class>
        </owl:equivalentClass>
        <dc:description xml:lang="en">A 3D cartesian point is a point whose position is specified along three  dimensions using Cartesian coordinates.</dc:description>
    </owl:Class>
    


    <!-- http://semanticscience.org/resource/SIO_000441 -->

    <owl:Class rdf:about="&resource;SIO_000441">
        <rdfs:label xml:lang="en">1D cartesian point</rdfs:label>
        <owl:equivalentClass>
            <owl:Class>
                <owl:intersectionOf rdf:parseType="Collection">
                    <rdf:Description rdf:about="&resource;SIO_000507"/>
                    <owl:Restriction>
                        <owl:onProperty rdf:resource="&resource;SIO_000369"/>
                        <owl:allValuesFrom rdf:resource="&resource;SIO_000402"/>
                    </owl:Restriction>
                    <owl:Restriction>
                        <owl:onProperty rdf:resource="&resource;SIO_000369"/>
                        <owl:onClass rdf:resource="&resource;SIO_000402"/>
                        <owl:qualifiedCardinality rdf:datatype="&xsd;nonNegativeInteger">1</owl:qualifiedCardinality>
                    </owl:Restriction>
                </owl:intersectionOf>
            </owl:Class>
        </owl:equivalentClass>
        <dc:description xml:lang="en">A 1D cartesian point is a point whose position is specified along a single dimension using Cartesian coordinates.</dc:description>
    </owl:Class>
    


    <!-- http://semanticscience.org/resource/SIO_000442 -->

    <owl:Class rdf:about="&resource;SIO_000442">
        <rdfs:label xml:lang="en">line graph</rdfs:label>
        <rdfs:subClassOf rdf:resource="&resource;SIO_000083"/>
        <dc:description xml:lang="en">A line graph is a statistical graph in which lines contains the evaluation of functions or individual points connected by line segments.</dc:description>
        <resource:example xml:lang="en">Graph 1 in http://tinyurl.com/opwnvm</resource:example>
        <resource:hasSynonym xml:lang="en">line chart</resource:hasSynonym>
    </owl:Class>
    


    <!-- http://semanticscience.org/resource/SIO_000443 -->

    <owl:Class rdf:about="&resource;SIO_000443">
        <rdfs:label xml:lang="en">bar graph</rdfs:label>
        <rdfs:subClassOf rdf:resource="&resource;SIO_000083"/>
        <dc:description xml:lang="en">A bar graph is a statistical graph with rectangular bars of lengths proportional to that value that they represent.</dc:description>
        <resource:example xml:lang="en">Graphs 3,4,5 in http://tinyurl.com/opwnvm</resource:example>
    </owl:Class>
    


    <!-- http://semanticscience.org/resource/SIO_000444 -->

    <owl:Class rdf:about="&resource;SIO_000444">
        <rdfs:label xml:lang="en">horizontal bar graph</rdfs:label>
        <rdfs:subClassOf rdf:resource="&resource;SIO_000443"/>
        <dc:description xml:lang="en">A horizontal bar graph is a bar graph in which the rectangular bars are horizontally oriented in space.</dc:description>
        <resource:example xml:lang="en">Graph 3 in http://tinyurl.com/opwnvm</resource:example>
    </owl:Class>
    


    <!-- http://semanticscience.org/resource/SIO_000445 -->

    <owl:Class rdf:about="&resource;SIO_000445">
        <rdfs:label xml:lang="en">vertical bar graph</rdfs:label>
        <rdfs:subClassOf rdf:resource="&resource;SIO_000443"/>
        <dc:description xml:lang="en">A vertical bar graph is a bar graph in which the rectangular bars are vertically oriented in space.</dc:description>
        <resource:example xml:lang="en">Graph 4,5 in http://tinyurl.com/opwnvm</resource:example>
    </owl:Class>
    


    <!-- http://semanticscience.org/resource/SIO_000446 -->

    <owl:Class rdf:about="&resource;SIO_000446">
        <rdfs:label xml:lang="en">stacked bar graph</rdfs:label>
        <rdfs:subClassOf rdf:resource="&resource;SIO_000443"/>
        <dc:description xml:lang="en">A stacked bar graph is a bar graph in which each rectangular bar is partioned by the categorical value of each series of data.</dc:description>
        <resource:example xml:lang="en">Graphs 6,7 in http://tinyurl.com/opwnvm</resource:example>
    </owl:Class>
    


    <!-- http://semanticscience.org/resource/SIO_000447 -->

    <owl:Class rdf:about="&resource;SIO_000447">
        <rdfs:label xml:lang="en">line-bar graph</rdfs:label>
        <rdfs:subClassOf rdf:resource="&resource;SIO_000083"/>
        <dc:description xml:lang="en">A line-bar graph statistical graph that contains both lines and bars.</dc:description>
        <resource:example xml:lang="en">Graph 8 in http://tinyurl.com/opwnvm</resource:example>
    </owl:Class>
    


    <!-- http://semanticscience.org/resource/SIO_000448 -->

    <owl:Class rdf:about="&resource;SIO_000448">
        <rdfs:label xml:lang="en">figure part</rdfs:label>
        <rdfs:subClassOf rdf:resource="&resource;SIO_001194"/>
        <rdfs:subClassOf>
            <owl:Restriction>
                <owl:onProperty rdf:resource="&resource;SIO_000093"/>
                <owl:someValuesFrom rdf:resource="&resource;SIO_000080"/>
            </owl:Restriction>
        </rdfs:subClassOf>
        <dc:description xml:lang="en">A figure part is a part of a figure.</dc:description>
    </owl:Class>
    


    <!-- http://semanticscience.org/resource/SIO_000449 -->

    <owl:Class rdf:about="&resource;SIO_000449">
        <rdfs:label xml:lang="en">plot</rdfs:label>
        <rdfs:subClassOf rdf:resource="&resource;SIO_000448"/>
        <owl:disjointWith rdf:resource="&resource;SIO_000468"/>
        <dc:description xml:lang="en">A plot is a part of a figure that corresponds to the spatial region between the set of axes.</dc:description>
        <resource:example xml:lang="en">The square portion of the chart bounded by lines that overlap with 
the two axes in Graph 1 of http://tinyurl.com/opwnvm</resource:example>
    </owl:Class>
    


    <!-- http://semanticscience.org/resource/SIO_000450 -->

    <owl:Class rdf:about="&resource;SIO_000450">
        <rdfs:label xml:lang="en">axis</rdfs:label>
        <rdfs:subClassOf rdf:resource="&resource;SIO_000521"/>
        <rdfs:subClassOf>
            <owl:Restriction>
                <owl:onProperty rdf:resource="&resource;SIO_000313"/>
                <owl:someValuesFrom rdf:resource="&resource;SIO_000083"/>
            </owl:Restriction>
        </rdfs:subClassOf>
        <rdfs:comment>The value of a plotted geometric objects (e.g. point) can be obtained from the perpendicular projection of the position of the object onto the axis. Axis may also be associated with a textual description of what the values on the axis represents.</rdfs:comment>
        <dc:description xml:lang="en">An axis is a line segment that is part of a statistical graph in which the 
position along the line corresponds to a numeric or categorical value.</dc:description>
        <resource:example xml:lang="en">The left vertical and bottom horizontal lines with tickmarks in 
Graph 1 http://tinyurl.com/opwnvm</resource:example>
    </owl:Class>
    


    <!-- http://semanticscience.org/resource/SIO_000451 -->

    <owl:Class rdf:about="&resource;SIO_000451">
        <rdfs:label xml:lang="en">Cartesian coordinate axis</rdfs:label>
        <rdfs:subClassOf rdf:resource="&resource;SIO_000458"/>
        <rdfs:subClassOf>
            <owl:Restriction>
                <owl:onProperty rdf:resource="&resource;SIO_000362"/>
                <owl:someValuesFrom rdf:resource="&resource;SIO_000321"/>
            </owl:Restriction>
        </rdfs:subClassOf>
        <dc:description xml:lang="en">A Cartesian coordinate axis is an axis whose behavior follows that of a Cartesian coordinate system.</dc:description>
    </owl:Class>
    


    <!-- http://semanticscience.org/resource/SIO_000452 -->

    <owl:Class rdf:about="&resource;SIO_000452">
        <rdfs:label xml:lang="en">x-axis</rdfs:label>
        <rdfs:subClassOf rdf:resource="&resource;SIO_000451"/>
        <owl:disjointWith rdf:resource="&resource;SIO_000453"/>
        <owl:disjointWith rdf:resource="&resource;SIO_000454"/>
        <resource:hasSynonym>horizontal axis</resource:hasSynonym>
        <dc:description xml:lang="en">An x-axis is a Cartesian coordinate axis that is aligned with the horizon.</dc:description>
        <rdfs:comment xml:lang="en">In most figures, this axis represents categories, such as months, market segments, or other non-numeric data.</rdfs:comment>
        <resource:example xml:lang="en">The horizontal axis in http://tinyurl.com/opwnvm</resource:example>
    </owl:Class>
    


    <!-- http://semanticscience.org/resource/SIO_000453 -->

    <owl:Class rdf:about="&resource;SIO_000453">
        <rdfs:label xml:lang="en">y-axis</rdfs:label>
        <rdfs:subClassOf rdf:resource="&resource;SIO_000451"/>
        <dc:description xml:lang="en">A y-axis is a Cartesian coordinate axis that is spatially oriented perpendicular to the x-axis.</dc:description>
        <resource:hasSynonym>vertical axis</resource:hasSynonym>
    </owl:Class>
    


    <!-- http://semanticscience.org/resource/SIO_000454 -->

    <owl:Class rdf:about="&resource;SIO_000454">
        <rdfs:label xml:lang="en">z-axis</rdfs:label>
        <rdfs:subClassOf rdf:resource="&resource;SIO_000451"/>
        <dc:description xml:lang="en">A z-axis is a Cartesian coordinate axis that is spatially oriented normal to the plane formed by the x- and y-axes.</dc:description>
    </owl:Class>
    


    <!-- http://semanticscience.org/resource/SIO_000455 -->

    <owl:Class rdf:about="&resource;SIO_000455">
        <rdfs:label xml:lang="en">category axis</rdfs:label>
        <owl:equivalentClass>
            <owl:Class>
                <owl:unionOf rdf:parseType="Collection">
                    <rdf:Description rdf:about="&resource;SIO_000456"/>
                    <rdf:Description rdf:about="&resource;SIO_000457"/>
                </owl:unionOf>
            </owl:Class>
        </owl:equivalentClass>
        <rdfs:subClassOf rdf:resource="&resource;SIO_000450"/>
        <owl:disjointWith rdf:resource="&resource;SIO_000458"/>
        <dc:description xml:lang="en">A category axis is an axis in which the position along the line is partioned into categories.</dc:description>
        <resource:example xml:lang="en">The horizontal axis corresponding to months of the year in graph 4 
of http://tinyurl.com/opwnvm</resource:example>
    </owl:Class>
    


    <!-- http://semanticscience.org/resource/SIO_000456 -->

    <owl:Class rdf:about="&resource;SIO_000456">
        <rdfs:label xml:lang="en">primary category axis</rdfs:label>
        <rdfs:subClassOf rdf:resource="&resource;SIO_000455"/>
        <owl:disjointWith rdf:resource="&resource;SIO_000457"/>
        <dc:description xml:lang="en">A primary category axis is a category axis that either defines the sole value range or holds the larger set of categorical values specified by the secondary category axis.</dc:description>
        <resource:example xml:lang="en">The category axis that corresponds to years in Graph 1 of 
http://tinyurl.com/opwnvm</resource:example>
    </owl:Class>
    


    <!-- http://semanticscience.org/resource/SIO_000457 -->

    <owl:Class rdf:about="&resource;SIO_000457">
        <rdfs:label xml:lang="en">secondary category axis</rdfs:label>
        <rdfs:subClassOf rdf:resource="&resource;SIO_000455"/>
        <dc:description xml:lang="en">A secondary category axis is a category axis that defines a finer granular part (or subset) of the value range of the primary category axis.</dc:description>
        <resource:example xml:lang="en">The category axis that corresponds to months in Graph 1 of 
http://tinyurl.com/opwnvm</resource:example>
    </owl:Class>
    


    <!-- http://semanticscience.org/resource/SIO_000458 -->

    <owl:Class rdf:about="&resource;SIO_000458">
        <rdfs:label xml:lang="en">value axis</rdfs:label>
        <owl:equivalentClass>
            <owl:Class>
                <owl:unionOf rdf:parseType="Collection">
                    <rdf:Description rdf:about="&resource;SIO_000459"/>
                    <rdf:Description rdf:about="&resource;SIO_000460"/>
                    <rdf:Description rdf:about="&resource;SIO_000902"/>
                    <rdf:Description rdf:about="&resource;SIO_000903"/>
                </owl:unionOf>
            </owl:Class>
        </owl:equivalentClass>
        <rdfs:subClassOf rdf:resource="&resource;SIO_000450"/>
        <rdfs:comment xml:lang="en">A value axis holds the properties of having a minimum and a maximum value, and is usually associated with tickmarks that indicate intervals along the axis.</rdfs:comment>
        <dc:description xml:lang="en">A value axis is an axis in which the position along the line is partioned into numeric values.</dc:description>
        <resource:example xml:lang="en">The value axis that ranges from 3.0 to 7.4 and corresponds to 
billions of dollars in Graph 1 of http://tinyurl.com/opwnvm</resource:example>
    </owl:Class>
    


    <!-- http://semanticscience.org/resource/SIO_000459 -->

    <owl:Class rdf:about="&resource;SIO_000459">
        <rdfs:label xml:lang="en">left value axis</rdfs:label>
        <rdfs:subClassOf rdf:resource="&resource;SIO_000458"/>
        <dc:description xml:lang="en">A left value axis is a value axis that is spatially positioned to the left of the plot area.</dc:description>
        <resource:example xml:lang="en">The value axis that ranges from 3.0 to 7.4 and corresponds to billions of dollars in Graph 1 of http://tinyurl.com/opwnvm</resource:example>
    </owl:Class>
    


    <!-- http://semanticscience.org/resource/SIO_000460 -->

    <owl:Class rdf:about="&resource;SIO_000460">
        <rdfs:label xml:lang="en">right value axis</rdfs:label>
        <rdfs:subClassOf rdf:resource="&resource;SIO_000458"/>
        <dc:description xml:lang="en">A right value axis is a value axis that is spatially positioned to the right of the plot area.</dc:description>
    </owl:Class>
    


    <!-- http://semanticscience.org/resource/SIO_000461 -->

    <owl:Class rdf:about="&resource;SIO_000461">
        <rdfs:label xml:lang="en">scaled value axis</rdfs:label>
        <rdfs:subClassOf rdf:resource="&resource;SIO_000458"/>
        <dc:description xml:lang="en">A scaled value axis is a value axis in which the value range was subject to a mathematic transformation.</dc:description>
    </owl:Class>
    


    <!-- http://semanticscience.org/resource/SIO_000462 -->

    <owl:Class rdf:about="&resource;SIO_000462">
        <rdfs:label xml:lang="en">linear value axis</rdfs:label>
        <rdfs:subClassOf rdf:resource="&resource;SIO_000461"/>
        <owl:disjointWith rdf:resource="&resource;SIO_000463"/>
        <dc:description xml:lang="en">A linear value axis is a value axis that corresponds to a scaling factor of 1 of the value range.</dc:description>
    </owl:Class>
    


    <!-- http://semanticscience.org/resource/SIO_000463 -->

    <owl:Class rdf:about="&resource;SIO_000463">
        <rdfs:label xml:lang="en">logarithmic value axis</rdfs:label>
        <rdfs:subClassOf rdf:resource="&resource;SIO_000461"/>
        <dc:description xml:lang="en">A logarithmic value axis is a scaled value axis that corresponds to a scaling factor of the logarithm of the value range.</dc:description>
    </owl:Class>
    


    <!-- http://semanticscience.org/resource/SIO_000464 -->

    <owl:Class rdf:about="&resource;SIO_000464">
        <rdfs:label xml:lang="en">data series</rdfs:label>
        <rdfs:subClassOf rdf:resource="&resource;SIO_000150"/>
        <dc:description xml:lang="en">A data series is a data set composed of related values displayed in a statistical graph.</dc:description>
        <resource:example xml:lang="en">Example: The two series that correspond to &quot;Seasonally adjusted&quot; and &quot;Trend&quot; are composed of the seasonally adjusted value of permits in each month and values from a trend derived from some mathematical tranformation across those values, respectively, in  Graph 1 of http://tinyurl.com/opwnvm</resource:example>
    </owl:Class>
    


    <!-- http://semanticscience.org/resource/SIO_000465 -->

    <owl:Class rdf:about="&resource;SIO_000465">
        <rdfs:label xml:lang="en">data point</rdfs:label>
        <rdfs:subClassOf rdf:resource="&resource;SIO_000507"/>
        <rdfs:subClassOf>
            <owl:Restriction>
                <owl:onProperty rdf:resource="&resource;SIO_000020"/>
                <owl:someValuesFrom rdf:resource="&resource;SIO_000000"/>
            </owl:Restriction>
        </rdfs:subClassOf>
        <dc:description xml:lang="en">A data point is a point that which corresponds to the projection of the values of measurement data against the axes of a statistical graph.</dc:description>
    </owl:Class>
    


    <!-- http://semanticscience.org/resource/SIO_000466 -->

    <owl:Class rdf:about="&resource;SIO_000466">
        <rdfs:label xml:lang="en">global maximal stationary point</rdfs:label>
        <rdfs:subClassOf rdf:resource="&resource;SIO_000742"/>
        <dc:description xml:lang="en">A global maximum stationary point is a data point that corresponds to a measurement value is larger than that of all other plotted datapoints.</dc:description>
    </owl:Class>
    


    <!-- http://semanticscience.org/resource/SIO_000467 -->

    <owl:Class rdf:about="&resource;SIO_000467">
        <rdfs:label xml:lang="en">global minimal stationary point</rdfs:label>
        <rdfs:subClassOf rdf:resource="&resource;SIO_000743"/>
        <dc:description xml:lang="en">A global minimum data point is a data point that corresponds to a measurement value is smaller than that of all other plotted datapoints.</dc:description>
    </owl:Class>
    


    <!-- http://semanticscience.org/resource/SIO_000468 -->

    <owl:Class rdf:about="&resource;SIO_000468">
        <rdfs:label xml:lang="en">legend</rdfs:label>
        <rdfs:subClassOf rdf:resource="&resource;SIO_000448"/>
        <dc:description xml:lang="en">A legend is a part of a figure that associates textual descriptions with symbols pertaining to plotted entities.</dc:description>
        <resource:example xml:lang="en">The colored line segments and the adjacent textual descriptions in 
Graph 1 of http://tinyurl.com/opwnvm</resource:example>
    </owl:Class>
    


    <!-- http://semanticscience.org/resource/SIO_000469 -->

    <owl:Class rdf:about="&resource;SIO_000469">
        <rdfs:label xml:lang="en">graph title</rdfs:label>
        <owl:equivalentClass>
            <owl:Class>
                <owl:intersectionOf rdf:parseType="Collection">
                    <rdf:Description rdf:about="&resource;SIO_000185"/>
                    <owl:Restriction>
                        <owl:onProperty rdf:resource="&resource;SIO_000310"/>
                        <owl:someValuesFrom rdf:resource="&resource;SIO_000083"/>
                    </owl:Restriction>
                </owl:intersectionOf>
            </owl:Class>
        </owl:equivalentClass>
        <dc:description xml:lang="en">A graph title is a title that describes a graph.</dc:description>
        <resource:example xml:lang="en">Total value of permits increased slightly in December&quot; in Graph 1 of http://tinyurl.com/opwnvm</resource:example>
    </owl:Class>
    


    <!-- http://semanticscience.org/resource/SIO_000470 -->

    <owl:Class rdf:about="&resource;SIO_000470">
        <rdfs:label xml:lang="en">primary title</rdfs:label>
        <rdfs:subClassOf rdf:resource="&resource;SIO_000185"/>
        <dc:description xml:lang="en">A primary title is a title that should be first used in describing some entity.</dc:description>
    </owl:Class>
    


    <!-- http://semanticscience.org/resource/SIO_000471 -->

    <owl:Class rdf:about="&resource;SIO_000471">
        <rdfs:label xml:lang="en">secondary title</rdfs:label>
        <rdfs:subClassOf rdf:resource="&resource;SIO_000185"/>
        <resource:hasSynonym>subtitle, alternative title</resource:hasSynonym>
        <dc:description xml:lang="en">A secondary title is a title of lesser importance that should be used after the first title in describing some entity.</dc:description>
    </owl:Class>
    


    <!-- http://semanticscience.org/resource/SIO_000472 -->

    <owl:Class rdf:about="&resource;SIO_000472">
        <rdfs:label xml:lang="en">scientific data</rdfs:label>
        <rdfs:subClassOf rdf:resource="&resource;SIO_000069"/>
        <dc:description xml:lang="en">scientific data is data obtained from some scientific procedure.</dc:description>
    </owl:Class>
    


    <!-- http://semanticscience.org/resource/SIO_000473 -->

    <owl:Class rdf:about="&resource;SIO_000473">
        <rdfs:label xml:lang="en">primary graph title</rdfs:label>
        <rdfs:subClassOf rdf:resource="&resource;SIO_000470"/>
        <rdfs:subClassOf>
            <owl:Restriction>
                <owl:onProperty rdf:resource="&resource;SIO_000310"/>
                <owl:someValuesFrom rdf:resource="&resource;SIO_000083"/>
            </owl:Restriction>
        </rdfs:subClassOf>
        <resource:example xml:lang="en">&quot;Total value of permits increased slightly in December&quot; in Graph 1 of http://tinyurl.com/opwnvm</resource:example>
        <dc:description xml:lang="en">A primary graph title is a primary title that describes a statistical graph.</dc:description>
    </owl:Class>
    


    <!-- http://semanticscience.org/resource/SIO_000474 -->

    <owl:Class rdf:about="&resource;SIO_000474">
        <rdfs:label xml:lang="en">secondary graph title</rdfs:label>
        <rdfs:subClassOf rdf:resource="&resource;SIO_000470"/>
        <rdfs:subClassOf>
            <owl:Restriction>
                <owl:onProperty rdf:resource="&resource;SIO_000310"/>
                <owl:someValuesFrom rdf:resource="&resource;SIO_000083"/>
            </owl:Restriction>
        </rdfs:subClassOf>
        <dc:description xml:lang="en">A secondary graph title is a secondary title that describes a statistical graph.</dc:description>
    </owl:Class>
    


    <!-- http://semanticscience.org/resource/SIO_000475 -->

    <owl:Class rdf:about="&resource;SIO_000475">
        <rdfs:label xml:lang="en">biological quality</rdfs:label>
        <rdfs:subClassOf rdf:resource="&resource;SIO_000026"/>
        <dc:description xml:lang="en">A biological quality is a quality held by a biological entity.</dc:description>
    </owl:Class>
    


    <!-- http://semanticscience.org/resource/SIO_000476 -->

    <owl:Class rdf:about="&resource;SIO_000476">
        <rdfs:label xml:lang="en">cellular quality</rdfs:label>
        <rdfs:subClassOf rdf:resource="&resource;SIO_000475"/>
        <rdfs:subClassOf>
            <owl:Restriction>
                <owl:onProperty rdf:resource="&resource;SIO_000218"/>
                <owl:someValuesFrom rdf:resource="&resource;SIO_010001"/>
            </owl:Restriction>
        </rdfs:subClassOf>
        <dc:description xml:lang="en">cellular quality is the quality of a cell</dc:description>
    </owl:Class>
    


    <!-- http://semanticscience.org/resource/SIO_000478 -->

    <owl:Class rdf:about="&resource;SIO_000478">
        <rdfs:label xml:lang="en">sequence variant role</rdfs:label>
        <rdfs:subClassOf rdf:resource="&resource;SIO_000479"/>
        <dc:description xml:lang="en">A sequence variant role is a comparative role in which the composition of characters in a sequence differs when compared to another entity of similar type.</dc:description>
    </owl:Class>
    


    <!-- http://semanticscience.org/resource/SIO_000479 -->

    <owl:Class rdf:about="&resource;SIO_000479">
        <rdfs:label xml:lang="en">variant role</rdfs:label>
        <rdfs:subClassOf rdf:resource="&resource;SIO_000721"/>
        <dc:description xml:lang="en">A variant role is a comparative role in which the value of an attribute differs when compared to another entity</dc:description>
    </owl:Class>
    


    <!-- http://semanticscience.org/resource/SIO_000480 -->

    <owl:Class rdf:about="&resource;SIO_000480">
        <rdfs:label xml:lang="en">insertion variant role</rdfs:label>
        <rdfs:subClassOf rdf:resource="&resource;SIO_000478"/>
        <dc:description xml:lang="en">An insertion variant role is the role of an sequence that contains a sub-sequence that is considered to be an addition relative to the frame of reference.</dc:description>
    </owl:Class>
    


    <!-- http://semanticscience.org/resource/SIO_000481 -->

    <owl:Class rdf:about="&resource;SIO_000481">
        <rdfs:label xml:lang="en">deletion variant role</rdfs:label>
        <rdfs:subClassOf rdf:resource="&resource;SIO_000478"/>
        <dc:description xml:lang="en">A deletion variant role is the role of an sequence that lacks a sub-sequence relative to the frame of reference.</dc:description>
    </owl:Class>
    


    <!-- http://semanticscience.org/resource/SIO_000483 -->

    <owl:Class rdf:about="&resource;SIO_000483">
        <rdfs:label xml:lang="en">phrase</rdfs:label>
        <rdfs:subClassOf rdf:resource="&resource;SIO_000078"/>
        <rdfs:subClassOf>
            <owl:Restriction>
                <owl:onProperty rdf:resource="&resource;SIO_000273"/>
                <owl:onClass rdf:resource="&resource;SIO_000114"/>
                <owl:minQualifiedCardinality rdf:datatype="&xsd;nonNegativeInteger">2</owl:minQualifiedCardinality>
            </owl:Restriction>
        </rdfs:subClassOf>
        <dc:description xml:lang="en">A phrase is a group of words functioning as a single unit in the syntax of a sentence.</dc:description>
    </owl:Class>
    


    <!-- http://semanticscience.org/resource/SIO_000485 -->

    <owl:Class rdf:about="&resource;SIO_000485">
        <rdfs:label xml:lang="en">human</rdfs:label>
        <rdfs:subClassOf rdf:resource="&resource;SIO_010375"/>
        <dc:description xml:lang="en">A human is a primates of the family Hominidae and are characterized by having a large brain relative to body size, with a well developed neocortex, prefrontal cortex and temporal lobes, making them capable of abstract reasoning, language, introspection, problem solving and culture through social learning.</dc:description>
    </owl:Class>
    


    <!-- http://semanticscience.org/resource/SIO_000486 -->

    <owl:Class rdf:about="&resource;SIO_000486">
        <rdfs:label xml:lang="en">mouse</rdfs:label>
        <rdfs:subClassOf rdf:resource="&resource;SIO_010375"/>
        <dc:description xml:lang="en">A mouse is a small mammal belonging to the order of rodents, characteristically having a pointed snout, small rounded ears, and a long naked or almost hairless tail. </dc:description>
    </owl:Class>
    


    <!-- http://semanticscience.org/resource/SIO_000487 -->

    <owl:Class rdf:about="&resource;SIO_000487">
        <rdfs:label xml:lang="en">rat</rdfs:label>
        <rdfs:subClassOf rdf:resource="&resource;SIO_010375"/>
        <dc:description xml:lang="en">A rat is a medium-sized, long-tailed rodent of the superfamily Muroidea.</dc:description>
    </owl:Class>
    


    <!-- http://semanticscience.org/resource/SIO_000488 -->

    <owl:Class rdf:about="&resource;SIO_000488">
        <rdfs:label xml:lang="en">worm</rdfs:label>
        <rdfs:subClassOf rdf:resource="&resource;SIO_010375"/>
        <dc:description xml:lang="en">A worm is a non-arthropod invertebrate animal that typically have a long cylindrical tube-like body and no legs.</dc:description>
    </owl:Class>
    


    <!-- http://semanticscience.org/resource/SIO_000489 -->

    <owl:Class rdf:about="&resource;SIO_000489">
        <rdfs:label xml:lang="en">e.coli</rdfs:label>
        <rdfs:subClassOf rdf:resource="&resource;SIO_010376"/>
        <dc:description xml:lang="en">Escherichia coli (e coli) is a Gram-negative, rod-shaped bacterium that is commonly found in the lower intestine of warm-blooded organisms.</dc:description>
    </owl:Class>
    


    <!-- http://semanticscience.org/resource/SIO_000492 -->

    <owl:Class rdf:about="&resource;SIO_000492">
        <rdfs:label xml:lang="en">to consume</rdfs:label>
        <rdfs:subClassOf rdf:resource="&resource;SIO_000494"/>
        <dc:description xml:lang="en">to consume is the capability to internalize a material entity.</dc:description>
    </owl:Class>
    


    <!-- http://semanticscience.org/resource/SIO_000493 -->

    <owl:Class rdf:about="&resource;SIO_000493">
        <rdfs:label xml:lang="en">clause</rdfs:label>
        <rdfs:subClassOf rdf:resource="&resource;SIO_000113"/>
        <dc:description xml:lang="en">A clause consists of a subject and a predicate.</dc:description>
    </owl:Class>
    


    <!-- http://semanticscience.org/resource/SIO_000494 -->

    <owl:Class rdf:about="&resource;SIO_000494">
        <rdfs:label xml:lang="en">to actively interact with</rdfs:label>
        <rdfs:subClassOf rdf:resource="&resource;SIO_000701"/>
        <dc:description xml:lang="en">to actively interact with is the capability to interact with another entity in a way that requires physical contact.</dc:description>
    </owl:Class>
    


    <!-- http://semanticscience.org/resource/SIO_000498 -->

    <owl:Class rdf:about="&resource;SIO_000498">
        <rdfs:label xml:lang="en">person</rdfs:label>
        <rdfs:subClassOf rdf:resource="&resource;SIO_000485"/>
        <dc:description xml:lang="en">A person is a being that has certain capacities or attributes constituting personhood.</dc:description>
    </owl:Class>
    


    <!-- http://semanticscience.org/resource/SIO_000499 -->

    <owl:Class rdf:about="&resource;SIO_000499">
        <rdfs:label xml:lang="en">to decrease the rate of formation</rdfs:label>
        <rdfs:subClassOf rdf:resource="&resource;SIO_000536"/>
        <dc:description xml:lang="en">to decrease the rate of formation is to regulate the rate of formation in a manner that decreases this rate relative to a reference process.</dc:description>
    </owl:Class>
    


    <!-- http://semanticscience.org/resource/SIO_000500 -->

    <owl:Class rdf:about="&resource;SIO_000500">
        <rdfs:label xml:lang="en">polygon vertex</rdfs:label>
        <rdfs:subClassOf rdf:resource="&resource;SIO_000532"/>
        <rdfs:subClassOf>
            <owl:Restriction>
                <owl:onProperty rdf:resource="&resource;SIO_000369"/>
                <owl:onClass rdf:resource="&resource;SIO_000541"/>
                <owl:qualifiedCardinality rdf:datatype="&xsd;nonNegativeInteger">1</owl:qualifiedCardinality>
            </owl:Restriction>
        </rdfs:subClassOf>
        <rdfs:subClassOf>
            <owl:Restriction>
                <owl:onProperty rdf:resource="&resource;SIO_000313"/>
                <owl:onClass rdf:resource="&resource;SIO_000501"/>
                <owl:minQualifiedCardinality rdf:datatype="&xsd;nonNegativeInteger">2</owl:minQualifiedCardinality>
            </owl:Restriction>
        </rdfs:subClassOf>
        <dc:description xml:lang="en">A polygon vertex is a terminal point at which two polygon edges meet and are part of a polygon.</dc:description>
    </owl:Class>
    


    <!-- http://semanticscience.org/resource/SIO_000501 -->

    <owl:Class rdf:about="&resource;SIO_000501">
        <rdfs:label xml:lang="en">polygon edge</rdfs:label>
        <rdfs:subClassOf rdf:resource="&resource;SIO_000512"/>
        <rdfs:subClassOf>
            <owl:Restriction>
                <owl:onProperty rdf:resource="&resource;SIO_000068"/>
                <owl:someValuesFrom rdf:resource="&resource;SIO_000505"/>
            </owl:Restriction>
        </rdfs:subClassOf>
        <rdfs:subClassOf>
            <owl:Restriction>
                <owl:onProperty rdf:resource="&resource;SIO_000369"/>
                <owl:onClass rdf:resource="&resource;SIO_000500"/>
                <owl:qualifiedCardinality rdf:datatype="&xsd;nonNegativeInteger">2</owl:qualifiedCardinality>
            </owl:Restriction>
        </rdfs:subClassOf>
        <dc:description xml:lang="en">A polygon edge is a line segment joining two polygon vertices.</dc:description>
    </owl:Class>
    


    <!-- http://semanticscience.org/resource/SIO_000502 -->

    <owl:Class rdf:about="&resource;SIO_000502">
        <rdfs:label xml:lang="en">polyhedral skeleton</rdfs:label>
        <rdfs:subClassOf rdf:resource="&resource;SIO_000506"/>
        <rdfs:subClassOf>
            <owl:Restriction>
                <owl:onProperty rdf:resource="&resource;SIO_000273"/>
                <owl:someValuesFrom rdf:resource="&resource;SIO_000501"/>
            </owl:Restriction>
        </rdfs:subClassOf>
        <dc:description xml:lang="en">A polyhedral skeleton is a collection of polygon edges.</dc:description>
    </owl:Class>
    


    <!-- http://semanticscience.org/resource/SIO_000503 -->

    <owl:Class rdf:about="&resource;SIO_000503">
        <rdfs:label xml:lang="en">polygonal face</rdfs:label>
        <rdfs:subClassOf rdf:resource="&resource;SIO_000506"/>
        <rdfs:subClassOf>
            <owl:Restriction>
                <owl:onProperty rdf:resource="&resource;SIO_000068"/>
                <owl:someValuesFrom rdf:resource="&resource;SIO_000505"/>
            </owl:Restriction>
        </rdfs:subClassOf>
        <dc:description xml:lang="en">A polygonal face is a polygon bounded by a circuit of polygon edges, and includes the flat (plane) region inside the boundary.</dc:description>
    </owl:Class>
    


    <!-- http://semanticscience.org/resource/SIO_000504 -->

    <owl:Class rdf:about="&resource;SIO_000504">
        <rdfs:label xml:lang="en">polyhedral surface</rdfs:label>
        <rdfs:subClassOf rdf:resource="&resource;SIO_000506"/>
        <rdfs:subClassOf>
            <owl:Restriction>
                <owl:onProperty rdf:resource="&resource;SIO_000028"/>
                <owl:someValuesFrom rdf:resource="&resource;SIO_000503"/>
            </owl:Restriction>
        </rdfs:subClassOf>
        <dc:description xml:lang="en">A polyhedral surface is composed of polygonal faces.</dc:description>
    </owl:Class>
    


    <!-- http://semanticscience.org/resource/SIO_000505 -->

    <owl:Class rdf:about="&resource;SIO_000505">
        <rdfs:label xml:lang="en">polygon</rdfs:label>
        <rdfs:subClassOf rdf:resource="&resource;SIO_000506"/>
        <dc:description xml:lang="en">A polygon is a planar entity that is bounded by a closed path or circuit, composed of a finite connected sequence3 of straight line segments.</dc:description>
    </owl:Class>
    


    <!-- http://semanticscience.org/resource/SIO_000506 -->

    <owl:Class rdf:about="&resource;SIO_000506">
        <rdfs:label xml:lang="en">geometric entity</rdfs:label>
        <rdfs:subClassOf rdf:resource="&resource;SIO_000015"/>
        <resource:subset>geometry+</resource:subset>
        <dc:description>A geometric entity is an information content entity that pertains to the structure and topology of a space.</dc:description>
    </owl:Class>
    


    <!-- http://semanticscience.org/resource/SIO_000507 -->

    <owl:Class rdf:about="&resource;SIO_000507">
        <rdfs:label xml:lang="en">point</rdfs:label>
        <rdfs:subClassOf rdf:resource="&resource;SIO_000506"/>
        <dc:description xml:lang="en">A point is a geometric entity that is located in a zero-dimensional spatial region and whose position is defined by its coordinates in some coordinate system.</dc:description>
    </owl:Class>
    


    <!-- http://semanticscience.org/resource/SIO_000508 -->

    <owl:Class rdf:about="&resource;SIO_000508">
        <rdfs:label xml:lang="en">endpoint</rdfs:label>
        <rdfs:subClassOf rdf:resource="&resource;SIO_000532"/>
        <dc:description xml:lang="en">An endpoint is a terminal point that is the last of an ordered 
pair of points.</dc:description>
    </owl:Class>
    


    <!-- http://semanticscience.org/resource/SIO_000509 -->

    <owl:Class rdf:about="&resource;SIO_000509">
        <rdfs:label xml:lang="en">start point</rdfs:label>
        <rdfs:subClassOf rdf:resource="&resource;SIO_000532"/>
        <dc:description xml:lang="en">A start point is a terminal point which is the first of an ordered 
pair of points.</dc:description>
    </owl:Class>
    


    <!-- http://semanticscience.org/resource/SIO_000510 -->

    <owl:Class rdf:about="&resource;SIO_000510">
        <rdfs:label xml:lang="en">model</rdfs:label>
        <rdfs:subClassOf rdf:resource="&resource;SIO_000612"/>
        <rdfs:subClassOf>
            <owl:Restriction>
                <owl:onProperty rdf:resource="&resource;SIO_000210"/>
                <owl:someValuesFrom rdf:resource="&resource;SIO_000000"/>
            </owl:Restriction>
        </rdfs:subClassOf>
        <dc:description xml:lang="en">A model is a representation of some thing.</dc:description>
    </owl:Class>
    


    <!-- http://semanticscience.org/resource/SIO_000511 -->

    <owl:Class rdf:about="&resource;SIO_000511">
        <rdfs:label xml:lang="en">line</rdfs:label>
        <owl:equivalentClass>
            <owl:Class>
                <owl:unionOf rdf:parseType="Collection">
                    <rdf:Description rdf:about="&resource;SIO_000512"/>
                    <rdf:Description rdf:about="&resource;SIO_000516"/>
                    <rdf:Description rdf:about="&resource;SIO_000539"/>
                </owl:unionOf>
            </owl:Class>
        </owl:equivalentClass>
        <rdfs:subClassOf rdf:resource="&resource;SIO_000608"/>
        <dc:description xml:lang="en">A line is curve that extends in a single dimension (e.g. straight line; exhibits no curvature), and is composed of at least two fully connected points.</dc:description>
    </owl:Class>
    


    <!-- http://semanticscience.org/resource/SIO_000512 -->

    <owl:Class rdf:about="&resource;SIO_000512">
        <rdfs:label xml:lang="en">line segment</rdfs:label>
        <rdfs:subClassOf rdf:resource="&resource;SIO_000511"/>
        <rdfs:subClassOf>
            <owl:Restriction>
                <owl:onProperty rdf:resource="&resource;SIO_000369"/>
                <owl:onClass rdf:resource="&resource;SIO_000532"/>
                <owl:qualifiedCardinality rdf:datatype="&xsd;nonNegativeInteger">2</owl:qualifiedCardinality>
            </owl:Restriction>
        </rdfs:subClassOf>
        <dc:description xml:lang="en">A line segment is a line and a part of a curve that is (inclusively) bounded by two terminal points.</dc:description>
    </owl:Class>
    


    <!-- http://semanticscience.org/resource/SIO_000513 -->

    <owl:Class rdf:about="&resource;SIO_000513">
        <rdfs:label xml:lang="en">tick mark</rdfs:label>
        <rdfs:subClassOf rdf:resource="&resource;SIO_000512"/>
        <dc:description xml:lang="en">A tick mark is a line segment that is spatially positioned perpendicular to the axis of a statistical graph and indicates the position of a specific numeric value (which may be indicated by an adjacent value label) on a value axis, or is one of a pair of tick marks that delineates the boundary of a categorical value (which may be indicated by an adjacent category label) on the categorical axis.</dc:description>
    </owl:Class>
    


    <!-- http://semanticscience.org/resource/SIO_000514 -->

    <owl:Class rdf:about="&resource;SIO_000514">
        <rdfs:label xml:lang="en">major tick mark</rdfs:label>
        <rdfs:subClassOf rdf:resource="&resource;SIO_000513"/>
        <dc:description xml:lang="en">A major tick mark is a tick mark that indicates the position of a specific numeric value and is adjacent to its value label on the value axis, or is one of a pair of tick marks that delineates the boundary of a categorical value indicated by an adjacent category label on the categorical axis.</dc:description>
    </owl:Class>
    


    <!-- http://semanticscience.org/resource/SIO_000515 -->

    <owl:Class rdf:about="&resource;SIO_000515">
        <rdfs:label xml:lang="en">minor tick mark</rdfs:label>
        <rdfs:subClassOf rdf:resource="&resource;SIO_000513"/>
        <dc:description xml:lang="en">A minor tick mark is a tick mark that indicates the position of a specific numeric value but has no adjacent value label, or is one of a pair of tick marks that delineates the boundary of a categorical value but has no adjacent category label on the categorical axis.</dc:description>
    </owl:Class>
    


    <!-- http://semanticscience.org/resource/SIO_000516 -->

    <owl:Class rdf:about="&resource;SIO_000516">
        <rdfs:label xml:lang="en">ray</rdfs:label>
        <rdfs:subClassOf rdf:resource="&resource;SIO_000511"/>
        <dc:description xml:lang="en">A ray is a line which that is bounded by a startpoint and extends outwards infinitely along one dimension.</dc:description>
    </owl:Class>
    


    <!-- http://semanticscience.org/resource/SIO_000517 -->

    <owl:Class rdf:about="&resource;SIO_000517">
        <rdfs:label xml:lang="en">quadrilateral</rdfs:label>
        <rdfs:subClassOf rdf:resource="&resource;SIO_000505"/>
        <dc:description xml:lang="en">A quadrilateral is a polygon with composed of four points and four line segments, in which each point is fully connected to two other points.</dc:description>
    </owl:Class>
    


    <!-- http://semanticscience.org/resource/SIO_000518 -->

    <owl:Class rdf:about="&resource;SIO_000518">
        <rdfs:label xml:lang="en">rectangle</rdfs:label>
        <rdfs:subClassOf rdf:resource="&resource;SIO_000517"/>
        <dc:description xml:lang="en">A rectangle is a quadrilateral in which one pair of line segments are  parallel and the other pair are perpendicular to the first pair.</dc:description>
    </owl:Class>
    


    <!-- http://semanticscience.org/resource/SIO_000519 -->

    <owl:Class rdf:about="&resource;SIO_000519">
        <rdfs:label xml:lang="en">bar</rdfs:label>
        <rdfs:subClassOf rdf:resource="&resource;SIO_000518"/>
        <dc:description xml:lang="en">A bar is a rectangle that is located in the plot of a statistical graph in which its length is proportional to the values that it represents.</dc:description>
    </owl:Class>
    


    <!-- http://semanticscience.org/resource/SIO_000520 -->

    <owl:Class rdf:about="&resource;SIO_000520">
        <rdfs:label xml:lang="en">triangle</rdfs:label>
        <rdfs:subClassOf rdf:resource="&resource;SIO_000505"/>
        <dc:description xml:lang="en">A triangle is a polygon composed of three points and three line segments, in which each point is fully connected to another point along through the line segment.</dc:description>
    </owl:Class>
    


    <!-- http://semanticscience.org/resource/SIO_000521 -->

    <owl:Class rdf:about="&resource;SIO_000521">
        <rdfs:label xml:lang="en">directed line segment</rdfs:label>
        <rdfs:subClassOf rdf:resource="&resource;SIO_000512"/>
        <rdfs:subClassOf>
            <owl:Restriction>
                <owl:onProperty rdf:resource="&resource;SIO_000369"/>
                <owl:onClass rdf:resource="&resource;SIO_000509"/>
                <owl:qualifiedCardinality rdf:datatype="&xsd;nonNegativeInteger">1</owl:qualifiedCardinality>
            </owl:Restriction>
        </rdfs:subClassOf>
        <rdfs:subClassOf>
            <owl:Restriction>
                <owl:onProperty rdf:resource="&resource;SIO_000369"/>
                <owl:onClass rdf:resource="&resource;SIO_000508"/>
                <owl:qualifiedCardinality rdf:datatype="&xsd;nonNegativeInteger">1</owl:qualifiedCardinality>
            </owl:Restriction>
        </rdfs:subClassOf>
        <dc:description xml:lang="en">A directed line segment is a line segment that is contained by an ordered pair 
of endpoints (a start point and an endpoint).</dc:description>
    </owl:Class>
    


    <!-- http://semanticscience.org/resource/SIO_000522 -->

    <owl:Class rdf:about="&resource;SIO_000522">
        <rdfs:label xml:lang="en">arrowed line segment</rdfs:label>
        <rdfs:subClassOf rdf:resource="&resource;SIO_000521"/>
        <rdfs:subClassOf>
            <owl:Restriction>
                <owl:onProperty rdf:resource="&resource;SIO_000369"/>
                <owl:onClass rdf:resource="&resource;SIO_000520"/>
                <owl:maxQualifiedCardinality rdf:datatype="&xsd;nonNegativeInteger">2</owl:maxQualifiedCardinality>
            </owl:Restriction>
        </rdfs:subClassOf>
        <rdfs:subClassOf>
            <owl:Restriction>
                <owl:onProperty rdf:resource="&resource;SIO_000028"/>
                <owl:someValuesFrom rdf:resource="&resource;SIO_000520"/>
            </owl:Restriction>
        </rdfs:subClassOf>
        <dc:description xml:lang="en">An arrowed line is a directed line segment in which one or both endpoints is tangentially part of a triangle that bisects the line.</dc:description>
    </owl:Class>
    


    <!-- http://semanticscience.org/resource/SIO_000523 -->

    <owl:Class rdf:about="&resource;SIO_000523">
        <rdfs:label xml:lang="en">single arrowed line segment</rdfs:label>
        <rdfs:subClassOf rdf:resource="&resource;SIO_000522"/>
        <rdfs:subClassOf>
            <owl:Restriction>
                <owl:onProperty rdf:resource="&resource;SIO_000369"/>
                <owl:onClass rdf:resource="&resource;SIO_000520"/>
                <owl:qualifiedCardinality rdf:datatype="&xsd;nonNegativeInteger">1</owl:qualifiedCardinality>
            </owl:Restriction>
        </rdfs:subClassOf>
        <owl:disjointWith rdf:resource="&resource;SIO_000524"/>
        <dc:description xml:lang="en">A single arrowed line is directed line in which the endpoint is tangentially part of a triangle that bisects the line.</dc:description>
    </owl:Class>
    


    <!-- http://semanticscience.org/resource/SIO_000524 -->

    <owl:Class rdf:about="&resource;SIO_000524">
        <rdfs:label xml:lang="en">double arrowed line segment</rdfs:label>
        <rdfs:subClassOf rdf:resource="&resource;SIO_000522"/>
        <rdfs:subClassOf>
            <owl:Restriction>
                <owl:onProperty rdf:resource="&resource;SIO_000369"/>
                <owl:onClass rdf:resource="&resource;SIO_000520"/>
                <owl:qualifiedCardinality rdf:datatype="&xsd;nonNegativeInteger">2</owl:qualifiedCardinality>
            </owl:Restriction>
        </rdfs:subClassOf>
        <dc:description xml:lang="en">A double arrowed line is an arrowed line in which both terminal points are  tangentially part of different triangles that bisect the line.</dc:description>
    </owl:Class>
    


    <!-- http://semanticscience.org/resource/SIO_000525 -->

    <owl:Class rdf:about="&resource;SIO_000525">
        <rdfs:label xml:lang="en">horizontal line</rdfs:label>
        <rdfs:subClassOf rdf:resource="&resource;SIO_000534"/>
        <dc:description xml:lang="en">A horizontal line is a line that is positionally oriented with the horizon.</dc:description>
    </owl:Class>
    


    <!-- http://semanticscience.org/resource/SIO_000526 -->

    <owl:Class rdf:about="&resource;SIO_000526">
        <rdfs:label xml:lang="en">vertical line</rdfs:label>
        <rdfs:subClassOf rdf:resource="&resource;SIO_000534"/>
        <dc:description xml:lang="en">A vertical line is a line that is positionally oriented perpendicular to the horizon.</dc:description>
    </owl:Class>
    


    <!-- http://semanticscience.org/resource/SIO_000527 -->

    <owl:Class rdf:about="&resource;SIO_000527">
        <rdfs:label xml:lang="en">trend line</rdfs:label>
        <rdfs:subClassOf rdf:resource="&resource;SIO_000535"/>
        <dc:description xml:lang="en">A trend line is a line, line segment or ray that is part of a statistical graph which indicates a statistical or visual direction across categorical or value data.</dc:description>
    </owl:Class>
    


    <!-- http://semanticscience.org/resource/SIO_000528 -->

    <owl:Class rdf:about="&resource;SIO_000528">
        <rdfs:label xml:lang="en">increasing line</rdfs:label>
        <rdfs:subClassOf rdf:resource="&resource;SIO_000527"/>
        <dc:description xml:lang="en">An increasing line is a line segment in which the startpoint and endpoint are ordered along one dimension and the difference of values in a second dimension is positive.</dc:description>
    </owl:Class>
    


    <!-- http://semanticscience.org/resource/SIO_000529 -->

    <owl:Class rdf:about="&resource;SIO_000529">
        <rdfs:label xml:lang="en">decreasing line</rdfs:label>
        <rdfs:subClassOf rdf:resource="&resource;SIO_000527"/>
        <dc:description xml:lang="en">An decreasing line is a line segment in which the startpoint and endpoint are ordered along one dimension and the difference of values in a second dimension is negative.</dc:description>
    </owl:Class>
    


    <!-- http://semanticscience.org/resource/SIO_000530 -->

    <owl:Class rdf:about="&resource;SIO_000530">
        <rdfs:label xml:lang="en">plateau line</rdfs:label>
        <rdfs:subClassOf rdf:resource="&resource;SIO_000527"/>
        <dc:description xml:lang="en">An plateau line is a line segment in which the startpoint and endpoint are ordered along one dimension and the difference of values in a second dimension is zero.</dc:description>
    </owl:Class>
    


    <!-- http://semanticscience.org/resource/SIO_000531 -->

    <owl:Class rdf:about="&resource;SIO_000531">
        <rdfs:label xml:lang="en">drop line</rdfs:label>
        <rdfs:subClassOf rdf:resource="&resource;SIO_000535"/>
        <dc:description xml:lang="en">A drop line is a statistical graph line that vertically or horizontally connects a data series line with a value axis in a statistical graph.</dc:description>
    </owl:Class>
    


    <!-- http://semanticscience.org/resource/SIO_000532 -->

    <owl:Class rdf:about="&resource;SIO_000532">
        <rdfs:label xml:lang="en">terminal point</rdfs:label>
        <rdfs:subClassOf rdf:resource="&resource;SIO_000507"/>
        <dc:description xml:lang="en">A terminal point is a point that defines the finite extension of a line.</dc:description>
    </owl:Class>
    


    <!-- http://semanticscience.org/resource/SIO_000533 -->

    <owl:Class rdf:about="&resource;SIO_000533">
        <rdfs:label xml:lang="en">surface normal</rdfs:label>
        <rdfs:subClassOf rdf:resource="&resource;SIO_000540"/>
        <dc:description xml:lang="en">A surface normal is a vector that is perpendicular to a flat surface.</dc:description>
    </owl:Class>
    


    <!-- http://semanticscience.org/resource/SIO_000534 -->

    <owl:Class rdf:about="&resource;SIO_000534">
        <rdfs:label xml:lang="en">positionally oriented line</rdfs:label>
        <rdfs:subClassOf rdf:resource="&resource;SIO_000511"/>
        <dc:description xml:lang="en">A positionally oriented line is a line that is positioned against some axis of reference.</dc:description>
    </owl:Class>
    


    <!-- http://semanticscience.org/resource/SIO_000535 -->

    <owl:Class rdf:about="&resource;SIO_000535">
        <rdfs:label xml:lang="en">statistical graph line</rdfs:label>
        <rdfs:subClassOf rdf:resource="&resource;SIO_000511"/>
        <dc:description xml:lang="en">A statistical graph line is a line used in a statistical graph to communicate some trend or feature of the embedded data.</dc:description>
    </owl:Class>
    


    <!-- http://semanticscience.org/resource/SIO_000536 -->

    <owl:Class rdf:about="&resource;SIO_000536">
        <rdfs:label xml:lang="en">to regulate the rate of formation</rdfs:label>
        <rdfs:subClassOf rdf:resource="&resource;SIO_000395"/>
        <dc:description xml:lang="en">to regulate the rate of formation is to modify the rate at which an object is formed.</dc:description>
    </owl:Class>
    


    <!-- http://semanticscience.org/resource/SIO_000537 -->

    <owl:Class rdf:about="&resource;SIO_000537">
        <rdfs:label xml:lang="en">curvature</rdfs:label>
        <rdfs:subClassOf rdf:resource="&resource;SIO_000055"/>
        <dc:description xml:lang="en">curvature is a quality of a bearer that relates to the presence of curves, bends, or angles.</dc:description>
    </owl:Class>
    


    <!-- http://semanticscience.org/resource/SIO_000538 -->

    <owl:Class rdf:about="&resource;SIO_000538">
        <rdfs:label xml:lang="en">straight</rdfs:label>
        <rdfs:subClassOf rdf:resource="&resource;SIO_000537"/>
        <rdfs:seeAlso>PATO:0002180 [for material entities]</rdfs:seeAlso>
        <dc:description xml:lang="en">straight is a quality of a bearer that is free of curves, bends, or angles.</dc:description>
    </owl:Class>
    


    <!-- http://semanticscience.org/resource/SIO_000539 -->

    <owl:Class rdf:about="&resource;SIO_000539">
        <rdfs:label xml:lang="en">infinite line</rdfs:label>
        <rdfs:subClassOf rdf:resource="&resource;SIO_000511"/>
        <dc:description xml:lang="en">An infinite line is a line that extends outwards in both directions of a single dimensional and is not bounded by terminal points.</dc:description>
    </owl:Class>
    


    <!-- http://semanticscience.org/resource/SIO_000540 -->

    <owl:Class rdf:about="&resource;SIO_000540">
        <rdfs:label xml:lang="en">vector</rdfs:label>
        <rdfs:subClassOf rdf:resource="&resource;SIO_000516"/>
        <dc:description xml:lang="en">A vector is a line which that is bounded by a startpoint and extends outwards along one dimension.</dc:description>
    </owl:Class>
    


    <!-- http://semanticscience.org/resource/SIO_000541 -->

    <owl:Class rdf:about="&resource;SIO_000541">
        <rdfs:label xml:lang="en">vertex normal</rdfs:label>
        <rdfs:subClassOf rdf:resource="&resource;SIO_000540"/>
        <dc:description xml:lang="en">A vertext normal is the normalized average of the surface normals of the faces that contain that vertex.</dc:description>
    </owl:Class>
    


    <!-- http://semanticscience.org/resource/SIO_000542 -->

    <owl:Class rdf:about="&resource;SIO_000542">
        <rdfs:label xml:lang="en">to serve as</rdfs:label>
        <rdfs:subClassOf rdf:resource="&resource;SIO_000494"/>
        <dc:description xml:lang="en">to serve as is the capability to act in a manner corresponding to some role.</dc:description>
    </owl:Class>
    


    <!-- http://semanticscience.org/resource/SIO_000543 -->

    <owl:Class rdf:about="&resource;SIO_000543">
        <rdfs:label xml:lang="en">to serve as a host</rdfs:label>
        <rdfs:subClassOf rdf:resource="&resource;SIO_000542"/>
        <rdfs:subClassOf>
            <owl:Restriction>
                <owl:onProperty rdf:resource="&resource;SIO_000646"/>
                <owl:someValuesFrom rdf:resource="&resource;SIO_010415"/>
            </owl:Restriction>
        </rdfs:subClassOf>
        <dc:description xml:lang="en">to serve as host is the capability to act in a manner that provides hospitality, serves to harbour an organism in or on itself.</dc:description>
    </owl:Class>
    


    <!-- http://semanticscience.org/resource/SIO_000544 -->

    <owl:Class rdf:about="&resource;SIO_000544">
        <rdfs:label xml:lang="en">to infect</rdfs:label>
        <rdfs:subClassOf rdf:resource="&resource;SIO_000372"/>
        <dc:description xml:lang="en">to infect is the capability to administer a disease-causing organism into some object.</dc:description>
    </owl:Class>
    


    <!-- http://semanticscience.org/resource/SIO_000545 -->

    <owl:Class rdf:about="&resource;SIO_000545">
        <rdfs:label xml:lang="en">polyline</rdfs:label>
        <rdfs:subClassOf rdf:resource="&resource;SIO_000506"/>
        <rdfs:subClassOf>
            <owl:Restriction>
                <owl:onProperty rdf:resource="&resource;SIO_000369"/>
                <owl:onClass rdf:resource="&resource;SIO_000512"/>
                <owl:minQualifiedCardinality rdf:datatype="&xsd;nonNegativeInteger">2</owl:minQualifiedCardinality>
            </owl:Restriction>
        </rdfs:subClassOf>
        <resource:hasSynonym>polygonal chain, polygonal curve, polygonal path, piecewise linear curve</resource:hasSynonym>
        <dc:description xml:lang="en">A polyline is a connected sequence of line segments.</dc:description>
    </owl:Class>
    


    <!-- http://semanticscience.org/resource/SIO_000546 -->

    <owl:Class rdf:about="&resource;SIO_000546">
        <rdfs:label xml:lang="en">collection of points</rdfs:label>
        <rdfs:subClassOf rdf:resource="&resource;SIO_000506"/>
        <rdfs:subClassOf rdf:resource="&resource;SIO_000616"/>
        <rdfs:subClassOf>
            <owl:Restriction>
                <owl:onProperty rdf:resource="&resource;SIO_000059"/>
                <owl:allValuesFrom rdf:resource="&resource;SIO_000507"/>
            </owl:Restriction>
        </rdfs:subClassOf>
        <dc:description xml:lang="en">A collection of points is a geometric entity that contains a non-zero set of geometric points. </dc:description>
    </owl:Class>
    


    <!-- http://semanticscience.org/resource/SIO_000547 -->

    <owl:Class rdf:about="&resource;SIO_000547">
        <rdfs:label xml:lang="en">to cause disease</rdfs:label>
        <rdfs:subClassOf rdf:resource="&resource;SIO_000376"/>
        <dc:description xml:lang="en">to cause disease is the capability to materially change a biological object in that it functions abnormally.</dc:description>
    </owl:Class>
    


    <!-- http://semanticscience.org/resource/SIO_000549 -->

    <owl:Class rdf:about="&resource;SIO_000549">
        <rdfs:label xml:lang="en">to reduce the activation energy</rdfs:label>
        <rdfs:subClassOf rdf:resource="&resource;SIO_000551"/>
        <owl:disjointWith rdf:resource="&resource;SIO_000550"/>
        <resource:hasSynonym>to activate</resource:hasSynonym>
        <dc:description xml:lang="en">to reduce the activation energy is to require a smaller amount of energy in order to form or break a chemical bond.</dc:description>
    </owl:Class>
    


    <!-- http://semanticscience.org/resource/SIO_000550 -->

    <owl:Class rdf:about="&resource;SIO_000550">
        <rdfs:label xml:lang="en">to increase the activation energy</rdfs:label>
        <rdfs:subClassOf rdf:resource="&resource;SIO_000551"/>
        <dc:description xml:lang="en">to increase the activation energy is to require a larger amount of energy in order to form or break a chemical bond.</dc:description>
        <resource:hasSynonym>to inhibit</resource:hasSynonym>
    </owl:Class>
    


    <!-- http://semanticscience.org/resource/SIO_000551 -->

    <owl:Class rdf:about="&resource;SIO_000551">
        <rdfs:label xml:lang="en">to change the activation energy</rdfs:label>
        <rdfs:subClassOf rdf:resource="&resource;SIO_000385"/>
        <dc:description xml:lang="en">to change the activation energy is to change the amount of energy required to form or break a chemical bond.</dc:description>
    </owl:Class>
    


    <!-- http://semanticscience.org/resource/SIO_000554 -->

    <owl:Class rdf:about="&resource;SIO_000554">
        <rdfs:label xml:lang="en">normal</rdfs:label>
        <rdfs:subClassOf rdf:resource="&resource;SIO_000307"/>
        <owl:disjointWith rdf:resource="&resource;SIO_000555"/>
        <resource:equivalentTo>PATO:0000461</resource:equivalentTo>
        <dc:description xml:lang="en">A quality that has a value that is normal or average.</dc:description>
    </owl:Class>
    


    <!-- http://semanticscience.org/resource/SIO_000555 -->

    <owl:Class rdf:about="&resource;SIO_000555">
        <rdfs:label xml:lang="en">abnormal</rdfs:label>
        <rdfs:subClassOf rdf:resource="&resource;SIO_000307"/>
        <dc:description xml:lang="en">A quality that has a value that is outside normal or average.</dc:description>
    </owl:Class>
    


    <!-- http://semanticscience.org/resource/SIO_000556 -->

    <owl:Class rdf:about="&resource;SIO_000556">
        <rdfs:label xml:lang="en">lipid residue</rdfs:label>
        <rdfs:subClassOf rdf:resource="&resource;SIO_010071"/>
        <dc:description xml:lang="en">A lipid residue is a part of an organic molecule that was derived from a lipid molecule.</dc:description>
    </owl:Class>
    


    <!-- http://semanticscience.org/resource/SIO_000559 -->

    <owl:Class rdf:about="&resource;SIO_000559">
        <rdfs:label xml:lang="en">chemical synthesis</rdfs:label>
        <rdfs:subClassOf rdf:resource="&resource;SIO_000588"/>
        <rdfs:subClassOf>
            <owl:Restriction>
                <owl:onProperty rdf:resource="&resource;SIO_000139"/>
                <owl:someValuesFrom rdf:resource="&resource;SIO_010343"/>
            </owl:Restriction>
        </rdfs:subClassOf>
        <rdfs:subClassOf>
            <owl:Restriction>
                <owl:onProperty rdf:resource="&resource;SIO_000312"/>
                <owl:someValuesFrom rdf:resource="&resource;SIO_010004"/>
            </owl:Restriction>
        </rdfs:subClassOf>
        <dc:description xml:lang="en">chemical synthesis is synthesis of a chemical entity from physical precursors through one or more chemical interactions or reactions.</dc:description>
    </owl:Class>
    


    <!-- http://semanticscience.org/resource/SIO_000561 -->

    <owl:Class rdf:about="&resource;SIO_000561">
        <rdfs:label xml:lang="en">molecular orbitral</rdfs:label>
        <rdfs:subClassOf rdf:resource="&resource;SIO_011121"/>
        <dc:description xml:lang="en">A molecular orbital (or MO) is a mathematical function describing the wave-like behavior of an electron in a molecule.</dc:description>
    </owl:Class>
    


    <!-- http://semanticscience.org/resource/SIO_000562 -->

    <owl:Class rdf:about="&resource;SIO_000562">
        <rdfs:label xml:lang="en">passive transport</rdfs:label>
        <rdfs:subClassOf rdf:resource="&resource;SIO_000576"/>
        <owl:disjointWith rdf:resource="&resource;SIO_010284"/>
        <dc:description xml:lang="en">passive transport is the movement of a substance across a membrane and does not require chemical energy.</dc:description>
    </owl:Class>
    


    <!-- http://semanticscience.org/resource/SIO_000564 -->

    <owl:Class rdf:about="&resource;SIO_000564">
        <rdfs:label xml:lang="en">diffusion</rdfs:label>
        <rdfs:subClassOf rdf:resource="&resource;SIO_000573"/>
        <dc:description xml:lang="en">diffusion is motion of particles at temperatures above absolute zero.</dc:description>
    </owl:Class>
    


    <!-- http://semanticscience.org/resource/SIO_000565 -->

    <owl:Class rdf:about="&resource;SIO_000565">
        <rdfs:label xml:lang="en">diffusion equation</rdfs:label>
        <rdfs:subClassOf rdf:resource="&resource;SIO_000566"/>
        <rdfs:subClassOf>
            <owl:Restriction>
                <owl:onProperty rdf:resource="&resource;SIO_000338"/>
                <owl:someValuesFrom rdf:resource="&resource;SIO_000564"/>
            </owl:Restriction>
        </rdfs:subClassOf>
        <dc:description xml:lang="en">A diffusion equation describes density fluctuations in a material undergoing diffusion.</dc:description>
    </owl:Class>
    


    <!-- http://semanticscience.org/resource/SIO_000566 -->

    <owl:Class rdf:about="&resource;SIO_000566">
        <rdfs:label xml:lang="en">movement equation</rdfs:label>
        <rdfs:subClassOf rdf:resource="&resource;SIO_000368"/>
        <dc:description xml:lang="en">A movement equation describes the displacement of an object in space over time.</dc:description>
    </owl:Class>
    


    <!-- http://semanticscience.org/resource/SIO_000567 -->

    <owl:Class rdf:about="&resource;SIO_000567">
        <rdfs:label xml:lang="en">ordinary differential equation</rdfs:label>
        <rdfs:subClassOf rdf:resource="&resource;SIO_000569"/>
        <dc:description xml:lang="en">An ordinary differential equation (ODE) is a differential equation in which the unknown function (also known as the dependent variable) is a function of a single independent variable.</dc:description>
    </owl:Class>
    


    <!-- http://semanticscience.org/resource/SIO_000568 -->

    <owl:Class rdf:about="&resource;SIO_000568">
        <rdfs:label xml:lang="en">partial differential equation</rdfs:label>
        <rdfs:subClassOf rdf:resource="&resource;SIO_000569"/>
        <dc:description xml:lang="en">A partial differential equation (PDE) is a differential equation in which the unknown function is a function of multiple independent variables and the equation involves its partial derivatives.</dc:description>
    </owl:Class>
    


    <!-- http://semanticscience.org/resource/SIO_000569 -->

    <owl:Class rdf:about="&resource;SIO_000569">
        <rdfs:label xml:lang="en">differential equation</rdfs:label>
        <rdfs:subClassOf rdf:resource="&resource;SIO_000368"/>
        <dc:description xml:lang="en">A differential equation is a mathematical equation for an unknown function of one or several variables that relates the values of the function itself and its derivatives of various orders.</dc:description>
    </owl:Class>
    


    <!-- http://semanticscience.org/resource/SIO_000570 -->

    <owl:Class rdf:about="&resource;SIO_000570">
        <rdfs:label xml:lang="en">movement</rdfs:label>
        <rdfs:subClassOf rdf:resource="&resource;SIO_000006"/>
        <resource:subset>core</resource:subset>
        <dc:description xml:lang="en">movement is the process in which an object is spatially displaced.</dc:description>
    </owl:Class>
    


    <!-- http://semanticscience.org/resource/SIO_000571 -->

    <owl:Class rdf:about="&resource;SIO_000571">
        <rdfs:label xml:lang="en">brownian motion</rdfs:label>
        <rdfs:subClassOf rdf:resource="&resource;SIO_000564"/>
        <dc:description xml:lang="en">Brownian motion is the seemlingly random movement of particles suspended in a fluid.</dc:description>
    </owl:Class>
    


    <!-- http://semanticscience.org/resource/SIO_000572 -->

    <owl:Class rdf:about="&resource;SIO_000572">
        <rdfs:label xml:lang="en">osmosis</rdfs:label>
        <rdfs:subClassOf rdf:resource="&resource;SIO_000564"/>
        <dc:description xml:lang="en">osmosis is the movement of water molecules through a selectively-permeable membrane down a water potential gradient.</dc:description>
    </owl:Class>
    


    <!-- http://semanticscience.org/resource/SIO_000573 -->

    <owl:Class rdf:about="&resource;SIO_000573">
        <rdfs:label xml:lang="en">passive movement</rdfs:label>
        <rdfs:subClassOf rdf:resource="&resource;SIO_000570"/>
        <dc:description>passive movement is the process in which an object is spatially displaced without an expenditure of energy contained in molecular bonds.</dc:description>
    </owl:Class>
    


    <!-- http://semanticscience.org/resource/SIO_000574 -->

    <owl:Class rdf:about="&resource;SIO_000574">
        <rdfs:label xml:lang="en">active movement</rdfs:label>
        <rdfs:subClassOf rdf:resource="&resource;SIO_000570"/>
        <dc:description xml:lang="en">active movement is the process in which an object is spatially displaced using some chemical energy.</dc:description>
    </owl:Class>
    


    <!-- http://semanticscience.org/resource/SIO_000575 -->

    <owl:Class rdf:about="&resource;SIO_000575">
        <rdfs:label xml:lang="en">transporting</rdfs:label>
        <rdfs:subClassOf rdf:resource="&resource;SIO_000593"/>
        <rdfs:subClassOf>
            <owl:Class>
                <owl:intersectionOf rdf:parseType="Collection">
                    <owl:Restriction>
                        <owl:onProperty rdf:resource="&resource;SIO_000355"/>
                        <owl:someValuesFrom rdf:resource="&resource;SIO_000390"/>
                    </owl:Restriction>
                    <owl:Restriction>
                        <owl:onProperty rdf:resource="&resource;SIO_000355"/>
                        <owl:someValuesFrom rdf:resource="&resource;SIO_010368"/>
                    </owl:Restriction>
                </owl:intersectionOf>
            </owl:Class>
        </rdfs:subClassOf>
        <dc:description xml:lang="en">transporting is a  process in which one object physically moves another object from one location to another.</dc:description>
    </owl:Class>
    


    <!-- http://semanticscience.org/resource/SIO_000576 -->

    <owl:Class rdf:about="&resource;SIO_000576">
        <rdfs:label xml:lang="en">membrane transport</rdfs:label>
        <rdfs:subClassOf rdf:resource="&resource;SIO_010283"/>
        <dc:description xml:lang="en">membrane transport is the movement of molecules across a membrane.</dc:description>
    </owl:Class>
    


    <!-- http://semanticscience.org/resource/SIO_000577 -->

    <owl:Class rdf:about="&resource;SIO_000577">
        <rdfs:label xml:lang="en">primary active transport</rdfs:label>
        <rdfs:subClassOf rdf:resource="&resource;SIO_010284"/>
        <owl:disjointWith rdf:resource="&resource;SIO_000578"/>
        <dc:description xml:lang="en">primary active transport, also called direct active transport, directly uses energy to transport molecules across a membrane.</dc:description>
    </owl:Class>
    


    <!-- http://semanticscience.org/resource/SIO_000578 -->

    <owl:Class rdf:about="&resource;SIO_000578">
        <rdfs:label xml:lang="en">secondary active transport</rdfs:label>
        <rdfs:subClassOf rdf:resource="&resource;SIO_010284"/>
        <dc:description xml:lang="en">secondary active transport or co-transport uses electrochemical potential difference created by pumping ions out of the cell to transport molecules across a membrane.</dc:description>
    </owl:Class>
    


    <!-- http://semanticscience.org/resource/SIO_000579 -->

    <owl:Class rdf:about="&resource;SIO_000579">
        <rdfs:label xml:lang="en">symport enabled secondary active transport</rdfs:label>
        <rdfs:subClassOf rdf:resource="&resource;SIO_000578"/>
        <owl:disjointWith rdf:resource="&resource;SIO_000580"/>
        <dc:description xml:lang="en">symport enabled secondary active transport is a secondary active transfort in which both ion and molecule are transported in the same direction simultaneously.</dc:description>
    </owl:Class>
    


    <!-- http://semanticscience.org/resource/SIO_000580 -->

    <owl:Class rdf:about="&resource;SIO_000580">
        <rdfs:label xml:lang="en">antiport enabled secondary active transport</rdfs:label>
        <rdfs:subClassOf rdf:resource="&resource;SIO_000578"/>
        <dc:description xml:lang="en">antiport enabled secondary active transport is a secondary active transfort in which both ion and molecule are transported in opposite directions simultaneously.</dc:description>
    </owl:Class>
    


    <!-- http://semanticscience.org/resource/SIO_000581 -->

    <owl:Class rdf:about="&resource;SIO_000581">
        <rdfs:label xml:lang="en">locomotion</rdfs:label>
        <rdfs:subClassOf rdf:resource="&resource;SIO_000574"/>
        <resource:broaderThan>GO:0040011</resource:broaderThan>
        <dc:description xml:lang="en">The self-propelled movement of an object.</dc:description>
    </owl:Class>
    


    <!-- http://semanticscience.org/resource/SIO_000582 -->

    <owl:Class rdf:about="&resource;SIO_000582">
        <rdfs:label xml:lang="en">birthing</rdfs:label>
        <rdfs:subClassOf rdf:resource="&resource;SIO_000588"/>
        <rdfs:subClassOf>
            <owl:Restriction>
                <owl:onProperty rdf:resource="&resource;SIO_000312"/>
                <owl:someValuesFrom rdf:resource="&resource;SIO_010046"/>
            </owl:Restriction>
        </rdfs:subClassOf>
        <dc:description xml:lang="en">brirthing is the process by which a biological organism is brought into existence.</dc:description>
    </owl:Class>
    


    <!-- http://semanticscience.org/resource/SIO_000583 -->

    <owl:Class rdf:about="&resource;SIO_000583">
        <rdfs:label xml:lang="en">dying</rdfs:label>
        <rdfs:subClassOf rdf:resource="&resource;SIO_000591"/>
        <rdfs:subClassOf>
            <owl:Restriction>
                <owl:onProperty rdf:resource="&resource;SIO_000905"/>
                <owl:someValuesFrom rdf:resource="&resource;SIO_010046"/>
            </owl:Restriction>
        </rdfs:subClassOf>
        <dc:description xml:lang="en">dying is a process in which a biological entity ceases to exist.</dc:description>
    </owl:Class>
    


    <!-- http://semanticscience.org/resource/SIO_000585 -->

    <owl:Class rdf:about="&resource;SIO_000585">
        <rdfs:label xml:lang="en">idea</rdfs:label>
        <rdfs:subClassOf rdf:resource="&resource;SIO_000256"/>
        <dc:description xml:lang="en">An idea is a proposition about some object of conceptual thought.</dc:description>
    </owl:Class>
    


    <!-- http://semanticscience.org/resource/SIO_000587 -->

    <owl:Class rdf:about="&resource;SIO_000587">
        <rdfs:label xml:lang="en">biological reproduction</rdfs:label>
        <rdfs:subClassOf rdf:resource="&resource;SIO_000919"/>
        <dc:description xml:lang="en">biological reproduction is the biological process by which one or more biological organisms are produced from their &quot;parents&quot;. </dc:description>
    </owl:Class>
    


    <!-- http://semanticscience.org/resource/SIO_000588 -->

    <owl:Class rdf:about="&resource;SIO_000588">
        <rdfs:label xml:lang="en">creating</rdfs:label>
        <rdfs:subClassOf rdf:resource="&resource;SIO_000593"/>
        <rdfs:subClassOf>
            <owl:Restriction>
                <owl:onProperty rdf:resource="&resource;SIO_000312"/>
                <owl:someValuesFrom rdf:resource="&resource;SIO_000776"/>
            </owl:Restriction>
        </rdfs:subClassOf>
        <dc:description xml:lang="en">creating is the process in which an entity comes into existence.</dc:description>
        <resource:hasSynonym>formulation</resource:hasSynonym>
        <resource:hasSynonym>development</resource:hasSynonym>
        <resource:hasSynonym>production</resource:hasSynonym>
        <resource:hasSynonym>synthesis</resource:hasSynonym>
        <resource:hasSynonym>creation</resource:hasSynonym>
    </owl:Class>
    


    <!-- http://semanticscience.org/resource/SIO_000589 -->

    <owl:Class rdf:about="&resource;SIO_000589">
        <rdfs:label xml:lang="en">regulating</rdfs:label>
        <owl:equivalentClass>
            <owl:Class>
                <owl:unionOf rdf:parseType="Collection">
                    <rdf:Description rdf:about="&resource;SIO_001132"/>
                    <rdf:Description rdf:about="&resource;SIO_010295"/>
                    <rdf:Description rdf:about="&resource;SIO_010296"/>
                </owl:unionOf>
            </owl:Class>
        </owl:equivalentClass>
        <rdfs:subClassOf rdf:resource="&resource;SIO_000593"/>
        <dc:description xml:lang="en">regulating is a process that modulates the attributes of an object or process.</dc:description>
        <resource:hasSynonym xml:lang="en">regulation</resource:hasSynonym>
    </owl:Class>
    


    <!-- http://semanticscience.org/resource/SIO_000590 -->

    <owl:Class rdf:about="&resource;SIO_000590">
        <rdfs:label xml:lang="en">biosynthesis</rdfs:label>
        <rdfs:subClassOf rdf:resource="&resource;SIO_000559"/>
        <dc:description xml:lang="en">biosynthesis is the synthesis of an organic compound in a living organism, usually aided by enzymes.</dc:description>
    </owl:Class>
    


    <!-- http://semanticscience.org/resource/SIO_000591 -->

    <owl:Class rdf:about="&resource;SIO_000591">
        <rdfs:label xml:lang="en">destroying</rdfs:label>
        <rdfs:subClassOf rdf:resource="&resource;SIO_000593"/>
        <rdfs:subClassOf>
            <owl:Restriction>
                <owl:onProperty rdf:resource="&resource;SIO_000905"/>
                <owl:someValuesFrom rdf:resource="&resource;SIO_000776"/>
            </owl:Restriction>
        </rdfs:subClassOf>
        <dc:description xml:lang="en">destroying is a process in which something is broken down and/or ceases to exist.</dc:description>
        <resource:hasSynonym xml:lang="en">destruction</resource:hasSynonym>
    </owl:Class>
    


    <!-- http://semanticscience.org/resource/SIO_000592 -->

    <owl:Class rdf:about="&resource;SIO_000592">
        <rdfs:label xml:lang="en">chemical destruction</rdfs:label>
        <rdfs:subClassOf rdf:resource="&resource;SIO_000591"/>
        <rdfs:subClassOf>
            <owl:Restriction>
                <owl:onProperty rdf:resource="&resource;SIO_000291"/>
                <owl:someValuesFrom rdf:resource="&resource;SIO_010004"/>
            </owl:Restriction>
        </rdfs:subClassOf>
        <dc:description xml:lang="en">chemical destruction is destruction of a chemical entity to its chemical constituents through one ormore chemical interactions or reactions.</dc:description>
    </owl:Class>
    


    <!-- http://semanticscience.org/resource/SIO_000593 -->

    <owl:Class rdf:about="&resource;SIO_000593">
        <rdfs:label xml:lang="en">interacting</rdfs:label>
        <rdfs:subClassOf rdf:resource="&resource;SIO_000006"/>
        <rdfs:subClassOf>
            <owl:Class>
                <owl:intersectionOf rdf:parseType="Collection">
                    <owl:Restriction>
                        <owl:onProperty rdf:resource="&resource;SIO_000355"/>
                        <owl:onClass rdf:resource="&resource;SIO_000701"/>
                        <owl:minQualifiedCardinality rdf:datatype="&xsd;nonNegativeInteger">2</owl:minQualifiedCardinality>
                    </owl:Restriction>
                    <owl:Restriction>
                        <owl:onProperty rdf:resource="&resource;SIO_000355"/>
                        <owl:onClass rdf:resource="&resource;SIO_000702"/>
                        <owl:minQualifiedCardinality rdf:datatype="&xsd;nonNegativeInteger">2</owl:minQualifiedCardinality>
                    </owl:Restriction>
                </owl:intersectionOf>
            </owl:Class>
        </rdfs:subClassOf>
        <rdfs:subClassOf>
            <owl:Restriction>
                <owl:onProperty rdf:resource="&resource;SIO_000132"/>
                <owl:someValuesFrom rdf:resource="&resource;SIO_000776"/>
            </owl:Restriction>
        </rdfs:subClassOf>
        <resource:subset>core</resource:subset>
        <dc:description xml:lang="en">interacting is a process characterized by the interaction between two or more entities.</dc:description>
    </owl:Class>
    


    <!-- http://semanticscience.org/resource/SIO_000594 -->

    <owl:Class rdf:about="&resource;SIO_000594">
        <rdfs:label xml:lang="en">data transformation</rdfs:label>
        <rdfs:subClassOf rdf:resource="&resource;SIO_000649"/>
        <rdfs:subClassOf>
            <owl:Restriction>
                <owl:onProperty rdf:resource="&resource;SIO_000229"/>
                <owl:someValuesFrom rdf:resource="&resource;SIO_000069"/>
            </owl:Restriction>
        </rdfs:subClassOf>
        <rdfs:subClassOf>
            <owl:Restriction>
                <owl:onProperty rdf:resource="&resource;SIO_000230"/>
                <owl:someValuesFrom rdf:resource="&resource;SIO_000069"/>
            </owl:Restriction>
        </rdfs:subClassOf>
        <dc:description xml:lang="en">data transformation is the process of applying an algorithmic procedure to some input data and producing some output data.</dc:description>
    </owl:Class>
    


    <!-- http://semanticscience.org/resource/SIO_000595 -->

    <owl:Class rdf:about="&resource;SIO_000595">
        <rdfs:label xml:lang="en">parameterized data transformation</rdfs:label>
        <rdfs:subClassOf rdf:resource="&resource;SIO_000594"/>
        <rdfs:subClassOf>
            <owl:Restriction>
                <owl:onProperty rdf:resource="&resource;SIO_000552"/>
                <owl:someValuesFrom rdf:resource="&resource;SIO_000144"/>
            </owl:Restriction>
        </rdfs:subClassOf>
        <dc:description xml:lang="en">A parameterized data transformation is a data transformation whose behaviour may be modified by one or more parameters.</dc:description>
    </owl:Class>
    


    <!-- http://semanticscience.org/resource/SIO_000596 -->

    <owl:Class rdf:about="&resource;SIO_000596">
        <rdfs:label xml:lang="en">data storage device</rdfs:label>
        <rdfs:subClassOf rdf:resource="&resource;SIO_000956"/>
        <dc:description xml:lang="en">A data storage device is a device that is capable of storing information.</dc:description>
    </owl:Class>
    


    <!-- http://semanticscience.org/resource/SIO_000597 -->

    <owl:Class rdf:about="&resource;SIO_000597">
        <rdfs:label xml:lang="en">solid state hard drive</rdfs:label>
        <rdfs:subClassOf rdf:resource="&resource;SIO_000598"/>
        <dc:description xml:lang="en">A solid-state drive (SSD) is a data storage device that uses solid-state memory to store persistent data.</dc:description>
    </owl:Class>
    


    <!-- http://semanticscience.org/resource/SIO_000598 -->

    <owl:Class rdf:about="&resource;SIO_000598">
        <rdfs:label xml:lang="en">hard disk drive</rdfs:label>
        <rdfs:subClassOf rdf:resource="&resource;SIO_000596"/>
        <dc:description xml:lang="en">A hard disk drive (HDD) is a non-volatile, random access device for digital data. It features rotating rigid platters on a motor-driven spindle within a protective enclosure. Data is magnetically read and written on the platter by read/write heads that float on a film of air above the platters.</dc:description>
    </owl:Class>
    


    <!-- http://semanticscience.org/resource/SIO_000600 -->

    <owl:Class rdf:about="&resource;SIO_000600">
        <rdfs:label xml:lang="en">structure</rdfs:label>
        <rdfs:subClassOf rdf:resource="&resource;SIO_000315"/>
        <dc:description xml:lang="en">structure is the specification that refers to the composition and arrangement of parts of an object.</dc:description>
    </owl:Class>
    


    <!-- http://semanticscience.org/resource/SIO_000602 -->

    <owl:Class rdf:about="&resource;SIO_000602">
        <rdfs:label xml:lang="en">computational entity</rdfs:label>
        <rdfs:subClassOf rdf:resource="&resource;SIO_000015"/>
        <dc:description xml:lang="en">A computational entity is an information content entity operated on using some computational system.</dc:description>
    </owl:Class>
    


    <!-- http://semanticscience.org/resource/SIO_000605 -->

    <owl:Class rdf:about="&resource;SIO_000605">
        <rdfs:label xml:lang="en">sound wave</rdfs:label>
        <rdfs:subClassOf rdf:resource="&resource;SIO_000650"/>
        <dc:description xml:lang="en">A sound wave is a mechanical wave that is an oscillation of pressure transmitted through a solid, liquid, or gas, composed of frequencies within the range of hearing.</dc:description>
    </owl:Class>
    


    <!-- http://semanticscience.org/resource/SIO_000608 -->

    <owl:Class rdf:about="&resource;SIO_000608">
        <rdfs:label xml:lang="en">curve</rdfs:label>
        <rdfs:subClassOf rdf:resource="&resource;SIO_000506"/>
        <dc:description xml:lang="en">A curve is a geometric entity that may be located in n-dimensional spatial region whose extension may be n-dimensional,  is composed of at least two fully connected points and does not intersect itself.</dc:description>
    </owl:Class>
    


    <!-- http://semanticscience.org/resource/SIO_000609 -->

    <owl:Class rdf:about="&resource;SIO_000609">
        <rdfs:label xml:lang="en">regulation of process</rdfs:label>
        <owl:equivalentClass>
            <owl:Class>
                <owl:unionOf rdf:parseType="Collection">
                    <rdf:Description rdf:about="&resource;SIO_001135"/>
                    <rdf:Description rdf:about="&resource;SIO_001136"/>
                    <rdf:Description rdf:about="&resource;SIO_001139"/>
                    <rdf:Description rdf:about="&resource;SIO_001145"/>
                </owl:unionOf>
            </owl:Class>
        </owl:equivalentClass>
        <rdfs:subClassOf rdf:resource="&resource;SIO_000589"/>
        <rdfs:subClassOf>
            <owl:Restriction>
                <owl:onProperty rdf:resource="&resource;SIO_001154"/>
                <owl:someValuesFrom rdf:resource="&resource;SIO_000006"/>
            </owl:Restriction>
        </rdfs:subClassOf>
        <dc:description xml:lang="en">regulation of a process is a process that modulates the duration, frequency, spatial extent of a target process.</dc:description>
    </owl:Class>
    


    <!-- http://semanticscience.org/resource/SIO_000610 -->

    <owl:Class rdf:about="&resource;SIO_000610">
        <rdfs:label xml:lang="en">regulation of capability</rdfs:label>
        <rdfs:subClassOf rdf:resource="&resource;SIO_000589"/>
        <rdfs:subClassOf>
            <owl:Restriction>
                <owl:onProperty rdf:resource="&resource;SIO_001158"/>
                <owl:someValuesFrom rdf:resource="&resource;SIO_000112"/>
            </owl:Restriction>
        </rdfs:subClassOf>
        <dc:description xml:lang="en">regulation of capability is the regulation of the ability of one party by another.</dc:description>
    </owl:Class>
    


    <!-- http://semanticscience.org/resource/SIO_000611 -->

    <owl:Class rdf:about="&resource;SIO_000611">
        <rdfs:label xml:lang="en">regulation of catalytic capability</rdfs:label>
        <rdfs:subClassOf rdf:resource="&resource;SIO_000610"/>
        <rdfs:subClassOf>
            <owl:Restriction>
                <owl:onProperty rdf:resource="&resource;SIO_001154"/>
                <owl:someValuesFrom rdf:resource="&resource;SIO_000376"/>
            </owl:Restriction>
        </rdfs:subClassOf>
        <dc:description xml:lang="en">the regulation of the enzymatic activity.</dc:description>
    </owl:Class>
    


    <!-- http://semanticscience.org/resource/SIO_000612 -->

    <owl:Class rdf:about="&resource;SIO_000612">
        <rdfs:label xml:lang="en">representation</rdfs:label>
        <owl:equivalentClass>
            <owl:Class>
                <owl:intersectionOf rdf:parseType="Collection">
                    <rdf:Description rdf:about="&resource;SIO_000015"/>
                    <owl:Restriction>
                        <owl:onProperty rdf:resource="&resource;SIO_000210"/>
                        <owl:allValuesFrom rdf:resource="&resource;SIO_000000"/>
                    </owl:Restriction>
                </owl:intersectionOf>
            </owl:Class>
        </owl:equivalentClass>
        <rdfs:subClassOf rdf:resource="&resource;SIO_000015"/>
        <rdfs:subClassOf>
            <owl:Restriction>
                <owl:onProperty rdf:resource="&resource;SIO_000632"/>
                <owl:someValuesFrom rdf:resource="&resource;SIO_000000"/>
            </owl:Restriction>
        </rdfs:subClassOf>
        <dc:description xml:lang="en">A representation is a entity that in some way represents another entity (or attribute thereof).</dc:description>
    </owl:Class>
    


    <!-- http://semanticscience.org/resource/SIO_000613 -->

    <owl:Class rdf:about="&resource;SIO_000613">
        <rdfs:label xml:lang="en">ordinal position</rdfs:label>
        <rdfs:subClassOf rdf:resource="&resource;SIO_000788"/>
        <resource:hasSynonym>offset</resource:hasSynonym>
        <dc:description xml:lang="en">A ordinal position is a number that designates the position of an entity from the first entity in an ordered sequence of entities.</dc:description>
    </owl:Class>
    


    <!-- http://semanticscience.org/resource/SIO_000614 -->

    <owl:Class rdf:about="&resource;SIO_000614">
        <rdfs:label xml:lang="en">attribute</rdfs:label>
        <rdfs:subClassOf rdf:resource="&resource;SIO_000000"/>
        <rdfs:subClassOf>
            <owl:Restriction>
                <owl:onProperty rdf:resource="&resource;SIO_000011"/>
                <owl:someValuesFrom rdf:resource="&resource;SIO_000000"/>
            </owl:Restriction>
        </rdfs:subClassOf>
        <resource:subset>core</resource:subset>
        <dc:description xml:lang="en">An attribute is a characteristic of some entity.</dc:description>
    </owl:Class>
    


    <!-- http://semanticscience.org/resource/SIO_000616 -->

    <owl:Class rdf:about="&resource;SIO_000616">
        <rdfs:label xml:lang="en">collection</rdfs:label>
        <rdfs:subClassOf rdf:resource="&resource;SIO_000289"/>
        <rdfs:subClassOf>
            <owl:Restriction>
                <owl:onProperty rdf:resource="&resource;SIO_000059"/>
                <owl:someValuesFrom rdf:resource="&resource;SIO_000000"/>
            </owl:Restriction>
        </rdfs:subClassOf>
        <dc:description xml:lang="en">A collection is a set for which there exists at least one member, although any member need not to exist at any point in the collection&apos;s existence.</dc:description>
    </owl:Class>
    


    <!-- http://semanticscience.org/resource/SIO_000617 -->

    <owl:Class rdf:about="&resource;SIO_000617">
        <rdfs:label xml:lang="en">empty set</rdfs:label>
        <rdfs:subClassOf rdf:resource="&resource;SIO_000289"/>
        <rdfs:subClassOf>
            <owl:Restriction>
                <owl:onProperty rdf:resource="&resource;SIO_000059"/>
                <owl:onClass rdf:resource="&resource;SIO_000000"/>
                <owl:qualifiedCardinality rdf:datatype="&xsd;nonNegativeInteger">0</owl:qualifiedCardinality>
            </owl:Restriction>
        </rdfs:subClassOf>
        <dc:description xml:lang="en">An empty set is a set for which there are exactly 0 members.</dc:description>
    </owl:Class>
    


    <!-- http://semanticscience.org/resource/SIO_000618 -->

    <owl:Class rdf:about="&resource;SIO_000618">
        <rdfs:label xml:lang="en">standard</rdfs:label>
        <rdfs:subClassOf rdf:resource="&resource;SIO_000090"/>
        <rdfs:subClassOf>
            <owl:Restriction>
                <owl:onProperty rdf:resource="&resource;SIO_000217"/>
                <owl:someValuesFrom rdf:resource="&resource;SIO_000966"/>
            </owl:Restriction>
        </rdfs:subClassOf>
        <dc:description xml:lang="en">A standard is a socially-agreed upon specification.</dc:description>
    </owl:Class>
    


    <!-- http://semanticscience.org/resource/SIO_000619 -->

    <owl:Class rdf:about="&resource;SIO_000619">
        <rdfs:label xml:lang="en">regulatory authority</rdfs:label>
        <rdfs:subClassOf rdf:resource="&resource;SIO_000012"/>
        <dc:description xml:lang="en">A regulatory authority is an organization responsible for  exercising regulatory or supervisory capacity in some area of human activity.</dc:description>
    </owl:Class>
    


    <!-- http://semanticscience.org/resource/SIO_000620 -->

    <owl:Class rdf:about="&resource;SIO_000620">
        <rdfs:label xml:lang="en">collective</rdfs:label>
        <rdfs:subClassOf rdf:resource="&resource;SIO_000010"/>
        <dc:description xml:lang="en">A collective is a group of entities that share or are motivated by at least one common issue or interest, or work together on a specific project(s) to achieve a common objective.</dc:description>
        <resource:hasSynonym>group</resource:hasSynonym>
    </owl:Class>
    


    <!-- http://semanticscience.org/resource/SIO_000621 -->

    <owl:Class rdf:about="&resource;SIO_000621">
        <rdfs:label xml:lang="en">formal specification</rdfs:label>
        <rdfs:subClassOf rdf:resource="&resource;SIO_000315"/>
        <dc:description xml:lang="en">A formal specification is a mathematical description of software or hardware that may be used to develop an implementation.</dc:description>
    </owl:Class>
    


    <!-- http://semanticscience.org/resource/SIO_000622 -->

    <owl:Class rdf:about="&resource;SIO_000622">
        <rdfs:label xml:lang="en">RDFS ontology</rdfs:label>
        <rdfs:subClassOf rdf:resource="&resource;SIO_000129"/>
        <dc:description xml:lang="en">An RDFS ontology is an ontology that conforms to the syntax and semantics of the Resource Description Framework Schema (RDFS).</dc:description>
    </owl:Class>
    


    <!-- http://semanticscience.org/resource/SIO_000623 -->

    <owl:Class rdf:about="&resource;SIO_000623">
        <rdfs:label xml:lang="en">OBO ontology</rdfs:label>
        <rdfs:subClassOf rdf:resource="&resource;SIO_000129"/>
        <dc:description xml:lang="en">An OBO ontology is an ontology document as specified by the Open Biological Ontology community.</dc:description>
    </owl:Class>
    


    <!-- http://semanticscience.org/resource/SIO_000624 -->

    <owl:Class rdf:about="&resource;SIO_000624">
        <rdfs:label xml:lang="en">chemical functional group</rdfs:label>
        <rdfs:subClassOf rdf:resource="&resource;SIO_010441"/>
        <dc:description xml:lang="en">A chemical functional group is a covalently connected part of a molecule which normally confer specific chemical properties.</dc:description>
    </owl:Class>
    


    <!-- http://semanticscience.org/resource/SIO_000625 -->

    <owl:Class rdf:about="&resource;SIO_000625">
        <rdfs:label xml:lang="en">chemical structure</rdfs:label>
        <rdfs:subClassOf rdf:resource="&resource;SIO_000600"/>
        <dc:description xml:lang="en">chemical structure is the structure of a chemical entity in terms of its molecular geometry and electronic structure.</dc:description>
    </owl:Class>
    


    <!-- http://semanticscience.org/resource/SIO_000626 -->

    <owl:Class rdf:about="&resource;SIO_000626">
        <rdfs:label xml:lang="en">molecular structure</rdfs:label>
        <rdfs:subClassOf rdf:resource="&resource;SIO_000625"/>
        <resource:hasSynonym>molecular geometry</resource:hasSynonym>
        <dc:description xml:lang="en">molecular structure is the spatial arrangement of atoms in a molecule and the chemical bonds that hold the atoms together.</dc:description>
    </owl:Class>
    


    <!-- http://semanticscience.org/resource/SIO_000638 -->

    <owl:Class rdf:about="&resource;SIO_000638">
        <rdfs:label xml:lang="en">probability measure</rdfs:label>
        <rdfs:subClassOf rdf:resource="&resource;SIO_000257"/>
        <dc:description xml:lang="en">A probability measure is quantity of how likely it is that some event will occur.</dc:description>
    </owl:Class>
    


    <!-- http://semanticscience.org/resource/SIO_000639 -->

    <owl:Class rdf:about="&resource;SIO_000639">
        <rdfs:label xml:lang="en">to passively interact with</rdfs:label>
        <rdfs:subClassOf rdf:resource="&resource;SIO_000701"/>
        <dc:description xml:lang="en">to passively interact with is the capability to interact with another entity in a way that does not require physical contact.</dc:description>
    </owl:Class>
    


    <!-- http://semanticscience.org/resource/SIO_000640 -->

    <owl:Class rdf:about="&resource;SIO_000640">
        <rdfs:label xml:lang="en">increased</rdfs:label>
        <rdfs:subClassOf rdf:resource="&resource;SIO_000555"/>
        <owl:disjointWith rdf:resource="&resource;SIO_000751"/>
        <resource:equivalentTo>PATO:0002300</resource:equivalentTo>
        <dc:description xml:lang="en">A quality that has a value that is increased compared to normal or average.</dc:description>
    </owl:Class>
    


    <!-- http://semanticscience.org/resource/SIO_000647 -->

    <owl:Class rdf:about="&resource;SIO_000647">
        <rdfs:label xml:lang="en">process model</rdfs:label>
        <rdfs:subClassOf rdf:resource="&resource;SIO_000510"/>
        <rdfs:subClassOf>
            <owl:Restriction>
                <owl:onProperty rdf:resource="&resource;SIO_000632"/>
                <owl:someValuesFrom rdf:resource="&resource;SIO_000006"/>
            </owl:Restriction>
        </rdfs:subClassOf>
        <owl:disjointWith rdf:resource="&resource;SIO_000648"/>
        <dc:description xml:lang="en">A process model is a representation of some process.</dc:description>
    </owl:Class>
    


    <!-- http://semanticscience.org/resource/SIO_000648 -->

    <owl:Class rdf:about="&resource;SIO_000648">
        <rdfs:label xml:lang="en">object model</rdfs:label>
        <rdfs:subClassOf rdf:resource="&resource;SIO_000510"/>
        <dc:description xml:lang="en">An object model is a representation of an object.</dc:description>
    </owl:Class>
    


    <!-- http://semanticscience.org/resource/SIO_000649 -->

    <owl:Class rdf:about="&resource;SIO_000649">
        <rdfs:label xml:lang="en">information processing</rdfs:label>
        <rdfs:subClassOf rdf:resource="&resource;SIO_000999"/>
        <dc:description xml:lang="en">information processing is a process that involves the generation or use of information.</dc:description>
    </owl:Class>
    


    <!-- http://semanticscience.org/resource/SIO_000650 -->

    <owl:Class rdf:about="&resource;SIO_000650">
        <rdfs:label xml:lang="en">wave</rdfs:label>
        <rdfs:subClassOf rdf:resource="&resource;SIO_010462"/>
        <dc:description xml:lang="en">A wave is a physical entity that travels through space and time, consist of oscillations or vibrations and may be accompanied by the transfer of energy.</dc:description>
    </owl:Class>
    


    <!-- http://semanticscience.org/resource/SIO_000651 -->

    <owl:Class rdf:about="&resource;SIO_000651">
        <rdfs:label xml:lang="en">textual entity</rdfs:label>
        <rdfs:subClassOf rdf:resource="&resource;SIO_000079"/>
        <dc:description xml:lang="en">A textual entity is language entity that is manifested as one or more distinct characters.</dc:description>
    </owl:Class>
    


    <!-- http://semanticscience.org/resource/SIO_000653 -->

    <owl:Class rdf:about="&resource;SIO_000653">
        <rdfs:label xml:lang="en">version label</rdfs:label>
        <rdfs:subClassOf rdf:resource="&resource;SIO_000115"/>
        <rdfs:subClassOf>
            <owl:Restriction>
                <owl:onProperty rdf:resource="&resource;SIO_000672"/>
                <owl:someValuesFrom>
                    <owl:Restriction>
                        <owl:onProperty rdf:resource="&resource;SIO_000272"/>
                        <owl:someValuesFrom rdf:resource="&resource;SIO_000000"/>
                    </owl:Restriction>
                </owl:someValuesFrom>
            </owl:Restriction>
        </rdfs:subClassOf>
        <dc:description>A version label is a label for a particular form or variation of an earlier or original type.</dc:description>
    </owl:Class>
    


    <!-- http://semanticscience.org/resource/SIO_000654 -->

    <owl:Class rdf:about="&resource;SIO_000654">
        <rdfs:label xml:lang="en">software version label</rdfs:label>
        <rdfs:subClassOf rdf:resource="&resource;SIO_000653"/>
        <rdfs:subClassOf>
            <owl:Restriction>
                <owl:onProperty rdf:resource="&resource;SIO_000672"/>
                <owl:someValuesFrom rdf:resource="&resource;SIO_000097"/>
            </owl:Restriction>
        </rdfs:subClassOf>
        <dc:description xml:lang="en">A software version label is a version label for a piece of software.</dc:description>
        <resource:example xml:lang="en">major.minor[.build[.revision]]</resource:example>
    </owl:Class>
    


    <!-- http://semanticscience.org/resource/SIO_000660 -->

    <owl:Class rdf:about="&resource;SIO_000660">
        <rdfs:label xml:lang="en">hole</rdfs:label>
        <rdfs:subClassOf rdf:resource="&resource;SIO_000019"/>
        <dc:description xml:lang="en">A hole is a site that is opening into or through something.</dc:description>
    </owl:Class>
    


    <!-- http://semanticscience.org/resource/SIO_000661 -->

    <owl:Class rdf:about="&resource;SIO_000661">
        <rdfs:label xml:lang="en">province</rdfs:label>
        <rdfs:subClassOf rdf:resource="&resource;SIO_000415"/>
        <rdfs:subClassOf>
            <owl:Restriction>
                <owl:onProperty rdf:resource="&resource;SIO_000093"/>
                <owl:someValuesFrom rdf:resource="&resource;SIO_000664"/>
            </owl:Restriction>
        </rdfs:subClassOf>
        <dc:description xml:lang="en">A province is a territorial unit, almost always an administrative division, within a country or state.</dc:description>
    </owl:Class>
    


    <!-- http://semanticscience.org/resource/SIO_000662 -->

    <owl:Class rdf:about="&resource;SIO_000662">
        <rdfs:label xml:lang="en">state</rdfs:label>
        <rdfs:subClassOf rdf:resource="&resource;SIO_000415"/>
        <dc:description xml:lang="en">A state is a set of governing and supportive institutions that have sovereignty over a definite territory and population.</dc:description>
    </owl:Class>
    


    <!-- http://semanticscience.org/resource/SIO_000663 -->

    <owl:Class rdf:about="&resource;SIO_000663">
        <rdfs:label xml:lang="en">territory</rdfs:label>
        <rdfs:subClassOf rdf:resource="&resource;SIO_000415"/>
        <dc:description xml:lang="en">A territory is a non-sovereign geographic region.</dc:description>
    </owl:Class>
    


    <!-- http://semanticscience.org/resource/SIO_000664 -->

    <owl:Class rdf:about="&resource;SIO_000664">
        <rdfs:label xml:lang="en">country</rdfs:label>
        <rdfs:subClassOf rdf:resource="&resource;SIO_000415"/>
        <dc:description xml:lang="en">A country is a region legally identified as a distinct entity in political geography. </dc:description>
    </owl:Class>
    


    <!-- http://semanticscience.org/resource/SIO_000665 -->

    <owl:Class rdf:about="&resource;SIO_000665">
        <rdfs:label xml:lang="en">city</rdfs:label>
        <rdfs:subClassOf rdf:resource="&resource;SIO_000415"/>
        <dc:description xml:lang="en">A city is a relatively large and permanent settlement.</dc:description>
    </owl:Class>
    


    <!-- http://semanticscience.org/resource/SIO_000666 -->

    <owl:Class rdf:about="&resource;SIO_000666">
        <rdfs:label xml:lang="en">township</rdfs:label>
        <rdfs:subClassOf rdf:resource="&resource;SIO_000415"/>
        <dc:description xml:lang="en">A township is a rural or sub-urban settlement.</dc:description>
    </owl:Class>
    


    <!-- http://semanticscience.org/resource/SIO_000667 -->

    <owl:Class rdf:about="&resource;SIO_000667">
        <rdfs:label xml:lang="en">sofware execution</rdfs:label>
        <rdfs:subClassOf rdf:resource="&resource;SIO_000649"/>
        <dc:description xml:lang="en">software execution is the process of executing software on a computing device.</dc:description>
    </owl:Class>
    


    <!-- http://semanticscience.org/resource/SIO_000669 -->

    <owl:Class rdf:about="&resource;SIO_000669">
        <rdfs:label xml:lang="en">start time</rdfs:label>
        <rdfs:subClassOf rdf:resource="&resource;SIO_000418"/>
        <dc:description xml:lang="en">A start time is a time instant pertaining to the time at which a process begins.</dc:description>
    </owl:Class>
    


    <!-- http://semanticscience.org/resource/SIO_000670 -->

    <owl:Class rdf:about="&resource;SIO_000670">
        <rdfs:label xml:lang="en">end time</rdfs:label>
        <rdfs:subClassOf rdf:resource="&resource;SIO_000418"/>
        <dc:description xml:lang="en">An end time is a time instant pertaining to the time at which a process ends.</dc:description>
    </owl:Class>
    


    <!-- http://semanticscience.org/resource/SIO_000675 -->

    <owl:Class rdf:about="&resource;SIO_000675">
        <rdfs:label xml:lang="en">unique identifier</rdfs:label>
        <owl:equivalentClass>
            <owl:Class>
                <owl:intersectionOf rdf:parseType="Collection">
                    <rdf:Description rdf:about="&resource;SIO_000115"/>
                    <owl:Restriction>
                        <owl:onProperty rdf:resource="&resource;SIO_000674"/>
                        <owl:someValuesFrom rdf:resource="&resource;SIO_000000"/>
                    </owl:Restriction>
                </owl:intersectionOf>
            </owl:Class>
        </owl:equivalentClass>
        <rdfs:subClassOf rdf:resource="&resource;SIO_000115"/>
        <rdfs:subClassOf>
            <owl:Restriction>
                <owl:onProperty rdf:resource="&resource;SIO_000674"/>
                <owl:someValuesFrom rdf:resource="&resource;SIO_000000"/>
            </owl:Restriction>
        </rdfs:subClassOf>
        <dc:description xml:lang="en">A unique identifier is an identifier that uniquely identifies some thing.</dc:description>
    </owl:Class>
    


    <!-- http://semanticscience.org/resource/SIO_000676 -->

    <owl:Class rdf:about="&resource;SIO_000676">
        <rdfs:label xml:lang="en">social role</rdfs:label>
        <rdfs:subClassOf rdf:resource="&resource;SIO_000016"/>
        <dc:description xml:lang="en">A social role is a role that is ascribed to individuals in a community.</dc:description>
    </owl:Class>
    


    <!-- http://semanticscience.org/resource/SIO_000677 -->

    <owl:Class rdf:about="&resource;SIO_000677">
        <rdfs:label xml:lang="en">processual role</rdfs:label>
        <rdfs:subClassOf rdf:resource="&resource;SIO_000016"/>
        <dc:description xml:lang="en">A processual role is a role that can only be realized in a process.</dc:description>
    </owl:Class>
    


    <!-- http://semanticscience.org/resource/SIO_000678 -->

    <owl:Class rdf:about="&resource;SIO_000678">
        <rdfs:label xml:lang="en">abstract role</rdfs:label>
        <rdfs:subClassOf rdf:resource="&resource;SIO_000016"/>
        <dc:description xml:lang="en">An abstract role is a role whose basis lies in spatial/temporal or comparative relations. </dc:description>
    </owl:Class>
    


    <!-- http://semanticscience.org/resource/SIO_000683 -->

    <owl:Class rdf:about="&resource;SIO_000683">
        <rdfs:label xml:lang="en">justification</rdfs:label>
        <rdfs:subClassOf rdf:resource="&resource;SIO_000256"/>
        <dc:description xml:lang="en">A justification is a proposition that defends, explains or excuses some argument.</dc:description>
    </owl:Class>
    


    <!-- http://semanticscience.org/resource/SIO_000686 -->

    <owl:Class rdf:about="&resource;SIO_000686">
        <rdfs:label xml:lang="en">academic department</rdfs:label>
        <rdfs:subClassOf rdf:resource="&resource;SIO_000285"/>
        <dc:description xml:lang="en">An academic department is a division of a university or school faculty devoted to a particular academic discipline.</dc:description>
    </owl:Class>
    


    <!-- http://semanticscience.org/resource/SIO_000688 -->

    <owl:Class rdf:about="&resource;SIO_000688">
        <rdfs:label xml:lang="en">institute</rdfs:label>
        <rdfs:subClassOf rdf:resource="&resource;SIO_000012"/>
        <dc:description xml:lang="en">institute is a society or organization having a object or common factor, and is normally applied to those with a scientific, educational, or social objective.</dc:description>
    </owl:Class>
    


    <!-- http://semanticscience.org/resource/SIO_000689 -->

    <owl:Class rdf:about="&resource;SIO_000689">
        <rdfs:label xml:lang="en">to be a part of</rdfs:label>
        <rdfs:subClassOf rdf:resource="&resource;SIO_010367"/>
        <dc:description xml:lang="en">to be a part of is the capability to be assembled into a larger structure that persists in time.</dc:description>
    </owl:Class>
    


    <!-- http://semanticscience.org/resource/SIO_000690 -->

    <owl:Class rdf:about="&resource;SIO_000690">
        <rdfs:label xml:lang="en">to associate</rdfs:label>
        <rdfs:subClassOf rdf:resource="&resource;SIO_000494"/>
        <dc:description xml:lang="en">to associate is the capability to physically interact with another object.</dc:description>
    </owl:Class>
    


    <!-- http://semanticscience.org/resource/SIO_000692 -->

    <owl:Class rdf:about="&resource;SIO_000692">
        <rdfs:label xml:lang="en">to be actively interacted with</rdfs:label>
        <rdfs:subClassOf rdf:resource="&resource;SIO_000702"/>
        <rdfs:subClassOf>
            <owl:Restriction>
                <owl:onProperty rdf:resource="&resource;SIO_000709"/>
                <owl:someValuesFrom rdf:resource="&resource;SIO_000494"/>
            </owl:Restriction>
        </rdfs:subClassOf>
        <owl:disjointWith rdf:resource="&resource;SIO_000694"/>
        <dc:description xml:lang="en">to be actively interacted with is the capability to be manipulated by some device or agent.</dc:description>
    </owl:Class>
    


    <!-- http://semanticscience.org/resource/SIO_000693 -->

    <owl:Class rdf:about="&resource;SIO_000693">
        <rdfs:label xml:lang="en">corporation</rdfs:label>
        <rdfs:subClassOf rdf:resource="&resource;SIO_000012"/>
        <dc:description xml:lang="en">A corporation is an organization that is granted a charter recognizing it as a separate legal entity.</dc:description>
    </owl:Class>
    


    <!-- http://semanticscience.org/resource/SIO_000694 -->

    <owl:Class rdf:about="&resource;SIO_000694">
        <rdfs:label xml:lang="en">to be passively interacted with</rdfs:label>
        <rdfs:subClassOf rdf:resource="&resource;SIO_000702"/>
        <rdfs:subClassOf>
            <owl:Restriction>
                <owl:onProperty rdf:resource="&resource;SIO_000709"/>
                <owl:someValuesFrom rdf:resource="&resource;SIO_000639"/>
            </owl:Restriction>
        </rdfs:subClassOf>
        <dc:description xml:lang="en">to be passively interacted with is the capability of an object to be observed.</dc:description>
    </owl:Class>
    


    <!-- http://semanticscience.org/resource/SIO_000695 -->

    <owl:Class rdf:about="&resource;SIO_000695">
        <rdfs:label xml:lang="en">to be recorded</rdfs:label>
        <rdfs:subClassOf rdf:resource="&resource;SIO_000696"/>
        <rdfs:subClassOf>
            <owl:Restriction>
                <owl:onProperty rdf:resource="&resource;SIO_000697"/>
                <owl:someValuesFrom rdf:resource="&resource;SIO_000344"/>
            </owl:Restriction>
        </rdfs:subClassOf>
        <dc:description xml:lang="en">to be recorded is the capability of an object to be observed in such a way that information about it can be transcribed in a specified format on some physical medium.</dc:description>
    </owl:Class>
    


    <!-- http://semanticscience.org/resource/SIO_000696 -->

    <owl:Class rdf:about="&resource;SIO_000696">
        <rdfs:label xml:lang="en">to be observed</rdfs:label>
        <rdfs:subClassOf rdf:resource="&resource;SIO_000694"/>
        <rdfs:subClassOf>
            <owl:Restriction>
                <owl:onProperty rdf:resource="&resource;SIO_000697"/>
                <owl:someValuesFrom rdf:resource="&resource;SIO_000353"/>
            </owl:Restriction>
        </rdfs:subClassOf>
        <dc:description xml:lang="en">to be observed is the capability of an object to be perceived.</dc:description>
    </owl:Class>
    


    <!-- http://semanticscience.org/resource/SIO_000698 -->

    <owl:Class rdf:about="&resource;SIO_000698">
        <rdfs:label xml:lang="en">to disassemble</rdfs:label>
        <rdfs:subClassOf rdf:resource="&resource;SIO_000376"/>
        <dc:description xml:lang="en">to disassemble is to physically separate the parts of an object.</dc:description>
    </owl:Class>
    


    <!-- http://semanticscience.org/resource/SIO_000700 -->

    <owl:Class rdf:about="&resource;SIO_000700">
        <rdfs:label xml:lang="en">to disassociate</rdfs:label>
        <rdfs:subClassOf rdf:resource="&resource;SIO_000343"/>
        <dc:description xml:lang="en">to disassociate is to cease or break association with some thing.</dc:description>
    </owl:Class>
    


    <!-- http://semanticscience.org/resource/SIO_000701 -->

    <owl:Class rdf:about="&resource;SIO_000701">
        <rdfs:label xml:lang="en">to interact with</rdfs:label>
        <rdfs:subClassOf rdf:resource="&resource;SIO_000112"/>
        <rdfs:subClassOf>
            <owl:Restriction>
                <owl:onProperty rdf:resource="&resource;SIO_000668"/>
                <owl:someValuesFrom rdf:resource="&resource;SIO_000000"/>
            </owl:Restriction>
        </rdfs:subClassOf>
        <rdfs:subClassOf>
            <owl:Restriction>
                <owl:onProperty rdf:resource="&resource;SIO_000697"/>
                <owl:someValuesFrom rdf:resource="&resource;SIO_000702"/>
            </owl:Restriction>
        </rdfs:subClassOf>
        <dc:description xml:lang="en">to interact with is a capabililty that involves another object.</dc:description>
    </owl:Class>
    


    <!-- http://semanticscience.org/resource/SIO_000702 -->

    <owl:Class rdf:about="&resource;SIO_000702">
        <rdfs:label xml:lang="en">to be interacted with</rdfs:label>
        <rdfs:subClassOf rdf:resource="&resource;SIO_000112"/>
        <rdfs:subClassOf>
            <owl:Restriction>
                <owl:onProperty rdf:resource="&resource;SIO_000668"/>
                <owl:someValuesFrom rdf:resource="&resource;SIO_000000"/>
            </owl:Restriction>
        </rdfs:subClassOf>
        <rdfs:subClassOf>
            <owl:Restriction>
                <owl:onProperty rdf:resource="&resource;SIO_000697"/>
                <owl:someValuesFrom rdf:resource="&resource;SIO_000701"/>
            </owl:Restriction>
        </rdfs:subClassOf>
        <dc:description xml:lang="en">to be interacted with is the capability of an object to be target of a physical interaction.</dc:description>
    </owl:Class>
    


    <!-- http://semanticscience.org/resource/SIO_000703 -->

    <owl:Class rdf:about="&resource;SIO_000703">
        <rdfs:label xml:lang="en">evolving</rdfs:label>
[truncated: 484,381 more chars]
